# Supplementary material for: The redox chemistry of La0.5Sr0.5Cr0.2Mn0.8O3−δ and its application in high capacity anodes of oxygen ion batteries
Source: J Mater Chem A Mater. 2026 May 20;14(38):25240–54. doi: 10.1039/d6ta00585c (PMC13187869; doi:10.1039/d6ta00585c)
Supplement: TA-014-D6TA00585C-s001 [file TA-014-D6TA00585C-s001.zip]

Archive with 2 entries (2 files):
- supporting information.pdf
- supporting_xps_files_redox_chemistry_of_lscrmn_in_oibs_wagner.vms
