# Supplementary material for: The redox chemistry of La0.5Sr0.5Cr0.2Mn0.8O3−δ and its application in high capacity anodes of oxygen ion batteries
Source: J Mater Chem A Mater. 2026 May 20;14(38):25240–54. doi: 10.1039/d6ta00585c (PMC13187869; doi:10.1039/d6ta00585c)
Supplement: TA-014-D6TA00585C-s001 [file TA-014-D6TA00585C-s001.zip › supporting_xps_files_redox_chemistry_of_lscrmn_in_oibs_wagner.vms]

VAMAS Surface Chemical Analysis Standard Data Transfer Format 1988 May 4
Not Specified
VersaProbe III
soniya
Not Specified
303
Casa Info Follows CasaXPS Version 2.3.26PR1.0
0
SOFH
Platform: PC
Technique: XPS
TechniqueEx: XPS
FileType:  SPECTRUM
FileDesc: 20241221_WB035_2.(sample: unk).(1, conditioning).(acq: unk)
SoftwareVersion: SS 3.3.2.2
InstrumentModel: VersaProbe III
AcqFilename: D:\Experiments\2024\Stanislaus\2024_12_21\BAEBS_02\20241221_WB035_2_103_1_conditioning_213741.spe
FileDate: 2024 12 21
AcqFileDate: 2024 12 21
Institution: CEST
Operator: soniya
ExperimentID: BAEBS_02
EnergyReference: none 0.0
AnalyserWorkFcn: 4.433 eV
AnalyserRetardGain: 1.001334
PlatenID: 20241221_WB035_2
PhotoFilename: 20241221_WB035_2_101_NAN_Blank_204003.pho
SXIFilename:
SourceAnalyserAngle: 45.0 d
AnalyserSolidAngle: 0.38 sr
IntensityRecal: no
IntensityCalCoeff: 72.730 0.635
EnergyRecal: no
ScanDeflectionSpan: 80 60
ScanDeflectionOffset: -3 -5
SCAMultiplierVoltage: 1960.0 V
NarrowAcceptanceAngle: no
RefreshPersistence: 1
PeakToNoiseRatioState: no
DelayBeforeAcquire: 5 seconds
C60IonGun: None
BiasBoxMode: 0
TFCParameters: 1, 1,15,42.15,20.29,9.962,4.892,2.446,70.3,33.85,16.62,8.16,4.08,108.1,52.03,25.54,12.54,6.272,0.8894,0.9455,1,0.9425,0.8227,0.7201,0.9594,1,0.9956,0.9696,0.5405,0.7993,0.9468,1,0.9417
SemFieldOfView: 0.0000000
ImageSizeXY: 0.0000 0.0000
IonGunMode: Standby
SputterIon: Ar+
SputterCurrent: 0.000 uA
SputterRate: 0.000 A/min
SputterEnergy: 0.100 kV
FloatVolt: 0.0 V
FloatEnable: no
GridVolt: 120.0
CondensorVolt: 71.00
ObjectiveVolt: 68.00
BendVolt: 1.20
SputterRaster: 0.00 0.00 mm
SputterRasterOffset: 0.120 0.090 mm
TargetSputterTime: 0.0 min
SputterEmission: 0.00 mA
DeflectionBias: 70.0 V
IonGunGasPressure: 0.000 mPa
NeutIon: Ar+
NeutCurrent: 0.000 uA
NeutRate: 0.000 A/min
NeutEnergy: 0.110 kV
NeutFloatVolt: -100.0 V
NeutFloatEnable: yes
NeutGridVolt: 120.0
NeutCondensorVolt: 73.81
NeutObjectiveVolt: 93.50
NeutBendVolt: 1.50
NeutRaster: 0.00 0.00 mm
NeutRasterOffset: 1.160 -0.180 mm
NeutTargetTimedOnTime: 0.0 min
NeutEmission: 7.00 mA
NeutDeflectionBias: 70.0 V
NeutIonGunGasPressure: 0.000 mPa
XpsScanMode: scanned
AnalyserMode: FAT
SurvNumCycles: 1
SurvTimePerStep: 20.000000
NoSpectralRegFull: 11
SpectralRegDefFull: 1 1 Survey 111 4801 -0.2500 1200.0000 0.0000 1199.0000 1.0000 0.000000 140.00 AREA
SpectralRegDef2Full: 1 1200.0 1 0 2 1
SpectralRegBackgroundFull: 1 0.0 600.0 0.0
SpectralRegHeroFull: 1 600.0 0.0 0.0 0.00
SpectralRegIRFull: 1 0 0.000 0.000 0.0
SpectralRegDefFull: 2 0 Fe2p 26 801 -0.0500 740.0000 700.0000 739.0000 701.0000 0.000000 27.00 AREA
SpectralRegDef2Full: 2 40.0 4 0 6 1
SpectralRegBackgroundFull: 2 0.0 720.0 0.0
SpectralRegHeroFull: 2 720.0 0.0 0.0 0.00
SpectralRegIRFull: 2 0 0.000 0.000 0.0
SpectralRegDefFull: 3 0 C1s 6 241 -0.0500 292.0000 280.0000 291.0000 281.0000 0.000000 27.00 AREA
SpectralRegDef2Full: 3 12.0 3 0 6 1
SpectralRegBackgroundFull: 3 0.0 286.0 0.0
SpectralRegHeroFull: 3 286.0 0.0 0.0 0.00
SpectralRegIRFull: 3 0 0.000 0.000 0.0
SpectralRegDefFull: 4 0 Sr3d 38 601 -0.0500 150.0000 120.0000 149.0000 121.0000 0.000000 27.00 AREA
SpectralRegDef2Full: 4 30.0 1 0 6 1
SpectralRegBackgroundFull: 4 0.0 135.0 0.0
SpectralRegHeroFull: 4 135.0 0.0 0.0 0.00
SpectralRegIRFull: 4 0 0.000 0.000 0.0
SpectralRegDefFull: 5 1 Cr2p 24 801 -0.0500 607.0000 567.0000 606.0000 568.0000 0.000000 27.00 AREA
SpectralRegDef2Full: 5 40.0 1 0 6 1
SpectralRegBackgroundFull: 5 0.0 587.0 0.0
SpectralRegHeroFull: 5 587.0 0.0 0.0 0.00
SpectralRegIRFull: 5 0 0.000 0.000 0.0
SpectralRegDefFull: 6 1 O1s 8 241 -0.0500 535.0000 523.0000 534.0000 524.0000 0.000000 27.00 AREA
SpectralRegDef2Full: 6 12.0 1 0 6 1
SpectralRegBackgroundFull: 6 0.0 529.0 0.0
SpectralRegHeroFull: 6 529.0 0.0 0.0 0.00
SpectralRegIRFull: 6 0 0.000 0.000 0.0
SpectralRegDefFull: 7 1 Mn2p 25 801 -0.0500 670.0000 630.0000 669.0000 631.0000 0.000000 27.00 AREA
SpectralRegDef2Full: 7 40.0 1 0 6 1
SpectralRegBackgroundFull: 7 0.0 650.0 0.0
SpectralRegHeroFull: 7 650.0 0.0 0.0 0.00
SpectralRegIRFull: 7 0 0.000 0.000 0.0
SpectralRegDefFull: 8 0 La3d 57 1001 -0.0500 870.0000 820.0000 869.0000 821.0000 0.000000 27.00 AREA
SpectralRegDef2Full: 8 50.0 1 0 6 1
SpectralRegBackgroundFull: 8 0.0 845.0 0.0
SpectralRegHeroFull: 8 845.0 0.0 0.0 0.00
SpectralRegIRFull: 8 0 0.000 0.000 0.0
SpectralRegDefFull: 9 0 Si2p 14 241 -0.0500 109.0000 97.0000 108.0000 98.0000 0.000000 27.00 AREA
SpectralRegDef2Full: 9 12.0 3 0 6 1
SpectralRegBackgroundFull: 9 0.0 103.0 0.0
SpectralRegHeroFull: 9 103.0 0.0 0.0 0.00
SpectralRegIRFull: 9 0 0.000 0.000 0.0
SpectralRegDefFull: 10 0 Ir4f 77 301 -0.0500 72.0000 57.0000 71.0000 58.0000 0.000000 27.00 AREA
SpectralRegDef2Full: 10 15.0 2 0 6 1
SpectralRegBackgroundFull: 10 0.0 64.5 0.0
SpectralRegHeroFull: 10 64.5 0.0 0.0 0.00
SpectralRegIRFull: 10 0 0.000 0.000 0.0
SpectralRegDefFull: 11 0 Pt4f 78 301 -0.0500 81.0000 66.0000 80.0000 67.0000 0.000000 27.00 AREA
SpectralRegDef2Full: 11 15.0 2 0 6 1
SpectralRegBackgroundFull: 11 0.0 73.5 0.0
SpectralRegHeroFull: 11 73.5 0.0 0.0 0.00
SpectralRegIRFull: 11 0 0.000 0.000 0.0
NoSpectralReg: 4
SpectralRegDef: 1 1 Survey 111 4801 -0.2500 1200.0000 0.0000 1199.0000 1.0000 0.040000 140.00 AREA
SpectralRegDef2: 1 1200.0 1 0 2 1
SpectralRegBackground: 1 0.0 600.0 0.0
SpectralRegHero: 1 600.0 0.0 0.0 0.00
SpectralRegIR: 1 1 0.000 0.000 0.0
SpectralRegDef: 2 2 Cr2p 24 801 -0.0500 607.0000 567.0000 606.0000 568.0000 0.120000 27.00 AREA
SpectralRegDef2: 2 40.0 1 0 6 1
SpectralRegBackground: 2 0.0 587.0 0.0
SpectralRegHero: 2 587.0 0.0 0.0 0.00
SpectralRegIR: 2 1 0.000 0.000 0.0
SpectralRegDef: 3 3 O1s 8 241 -0.0500 535.0000 523.0000 534.0000 524.0000 0.120000 27.00 AREA
SpectralRegDef2: 3 12.0 1 0 6 1
SpectralRegBackground: 3 0.0 529.0 0.0
SpectralRegHero: 3 529.0 0.0 0.0 0.00
SpectralRegIR: 3 1 0.000 0.000 0.0
SpectralRegDef: 4 4 Mn2p 25 801 -0.0500 670.0000 630.0000 669.0000 631.0000 0.120000 27.00 AREA
SpectralRegDef2: 4 40.0 1 0 6 1
SpectralRegBackground: 4 0.0 650.0 0.0
SpectralRegHero: 4 650.0 0.0 0.0 0.00
SpectralRegIR: 4 1 0.000 0.000 0.0
NoSpatialArea: 1
SpatialAreaDef: 1 1 1 (3433.2 -438.7 16948.3 45.0 -0.1)
SpatialAreaDesc: 1
SpatialHRPhotoCor: 1 (0.0 0.0)
XraySource: Al 1486.6 mono
XrayAnodePosition: 5
XrayPower: 52.97 W
XrayBeamDiameter: 200.0 um
XRayBeamVoltage: 15000.0 V
XRayCondenserLensVoltage: 8050.0 V
XRayObjectiveCoilCurrent: 0.727 A
XRayBlankingVoltage: 270.0 V
XRayFilamentCurrent: 1.494 A
XRayStigmator: -0.1 -0.2
XRayOffsetInUm: 100 40
XRayMagFactor: 0.360 0.360
XRayDelayFactor: 2000 1000
XRayRotationInDeg: -22.00 V
XRayHighPower: no
XRayEmissionControl: yes
XRayEmissionCurrent: 5.500 mA
XRayStepDelayReadBeam: 5
XRayStepsPerDiameter: 1.0
XRayInterlaceInterval: 1
XRayMaxFilamentCurrent: 1.600 A
XRaySetting: 200u50W15KV
EgunNeutMode: Off
NeutralizerCurrent: 1.0 uA
NeutralizerEnergy: 1.00 V
EgunNeutExtractor: 30.0 V
EgunNeutXSteering: 0.0
EgunNeutYSteering: 0.0
EgunNeutFilament: 0.00 A
EgunNeutPulseLength: 10.0 msec
EgunNeutPulseFrequency: 2
EgunNeutGain: 100
EgunNeutTimePerStep: 100 msec
EgunNeutRampRate: 0.45 A/s
SxiPersistence: 1
SxiSecPerDisplay: 1.0
SxiAutoContrast: yes
SxiAutoContrastLow: 0.30
SxiAutoContrastHigh: 0.30
SxiBindingEnergy: 410.0 eV
SxiPassEnergy: 112 eV
SxiLens2: -943 V
SxiLens3: -330 V
SxiLens4: -357 V
SxiLens5: -357 V
SxiRotator: 0.00 A
SxiLensBias: 0 V
SxiShutterBias: yes
SxiShutterBiasVoltage: 140.0 V
SxiDisplayMode: 2
Detector Acq Time: 20.0 (min)
Number Of Channels: 32
Channel Info: 1 1 1.153
Channel Info: 2 1 1.129
Channel Info: 3 1 1.112
Channel Info: 4 1 1.112
Channel Info: 5 1 1.103
Channel Info: 6 1 1.118
Channel Info: 7 1 1.109
Channel Info: 8 1 1.096
Channel Info: 9 1 1.162
Channel Info: 10 1 1.137
Channel Info: 11 1 1.117
Channel Info: 12 1 1.163
Channel Info: 13 1 1.112
Channel Info: 14 1 1.133
Channel Info: 15 1 1.098
Channel Info: 16 1 1.135
Channel Info: 17 1 1.174
Channel Info: 18 1 1.206
Channel Info: 19 1 1.067
Channel Info: 20 1 1.004
Channel Info: 21 1 0.933
Channel Info: 22 1 0.909
Channel Info: 23 1 0.837
Channel Info: 24 1 0.874
Channel Info: 25 1 0.809
Channel Info: 26 1 0.820
Channel Info: 27 1 0.734
Channel Info: 28 1 0.844
Channel Info: 29 1 0.784
Channel Info: 30 1 0.866
Channel Info: 31 1 0.872
Channel Info: 32 1 0.944
StagePosition: 2.8686 -0.0602 16.9483 45.0062 -0.1000
StageCurrentRotationSpeed: 1.0000
DefectPosID: 1
DefectPosComment:
DefectPosU: 3.4328
DefectPosV: 0.4400
DefectPosX: 2.8686
DefectPosY: -0.0602
DefectPosZ: 16.9483
DefectPosTilt: 45.0063
DefectPosRotation: -0.1000
DefectPosAligment: None
DefectPosReferenceImage: 20241221_WB035_2_101_NAN_Blank_204003.pho
GCIBSputterRate: 0.0 A/min
GCIBBeam: 0.000 kV
GCIBIonization: 100.0 V
GCIBExtractor: 0.00 kV
GCIBRasterSize: 10.0 10.0 mm
GCIBRasterOffset: 0.0 0.0 mm
GCIBWien: 0.00 V
GCIBBend: 0.00 V
GCIBEmission: 0.00 mA
GCIBMagnet: 0.0 A
GCIBObjective: 0.00 Percent
GCIBFocus: 0.00 Percent
GCIBGasPressure: 101.33 kPa
GCIBClusterSize: 2000 atom
GCIBEnergyPerAtom: 0.00 eV/atom
Deconvolution: no
DeconvolutionPassEnergy: 6.50 eV
AutoEGunNeut: no
AutoIonNeut: no
Presputter: no
EOFH
CasaRowLabel:counter electrode conditioning
CasaRowLabel:-0.6 V vs 1 bar O2
CasaRowLabel:-0.7 V vs 1 bar O2
CasaRowLabel:-0.8 V vs 1 bar O2
CasaRowLabel:-0.9 V vs 1 bar O2
CasaRowLabel:-1 V vs 1 bar O2
CasaRowLabel:-1.1 V vs 1 bar O2
CasaRowLabel:-1.2 V vs 1 bar O2
CasaRowLabel:-1.3 V vs 1 bar O2
CasaRowLabel:-1.4 V vs 1 bar O2
CasaRowLabel:-1.5 V vs 1 bar O2
CasaRowLabel:-1.6 V vs 1 bar O2
CasaRowLabel:-1.7 V vs 1 bar O2
CasaRowLabel:-1.8 V vs 1 bar O2
CasaRowLabel:-1.9 V vs 1 bar O2
CasaRowLabel:-1.8 V vs 1 bar O2 (re-oxidation)
CasaRowLabel:-1.7 V vs 1 bar O2 (re-oxidation)
CasaRowLabel:-1.6 V vs 1 bar O2 (re-oxidation)
CasaRowLabel:-1.5 V vs 1 bar O2 (re-oxidation)
CasaRowLabel:-1.4 V vs 1 bar O2 (re-oxidation)
CasaRowLabel:-1.3 V vs 1 bar O2 (re-oxidation)
CasaRowLabel:-1.2 V vs 1 bar O2 (re-oxidation)
CasaRowLabel:-1.1 V vs 1 bar O2 (re-oxidation)
CasaRowLabel:-1 V vs 1 bar O2 (re-oxidation)
CasaRowLabel:-0.9 V vs 1 bar O2 (re-oxidation)
CasaRowLabel:-0.8 V vs 1 bar O2 (re-oxidation)
CasaRowLabel:-0.7 V vs 1 bar O2 (re-oxidation)
CasaRowLabel:-0.6 V vs 1 bar O2 (re-oxidation)
NORM
REGULAR
6
2
Data Set
d
Original Index
d
0
0
0
0
166
Survey 1
counter electrode conditioning
2024
12
21
0
0
0
0
11
Casa Info Follows
0
0
0
0
20241221_WB035_2_103_1_conditioning_213741.vms Dir:C:\Users\Stani\ownCloud\XPS\2024_12_21\BAEBS_02\
20241221_WB035_2.(sample: unk).(1, conditioning).(acq: unk)
( 0.028686 m , -0.000602 m , 0.169483 m ) Angle: 45.0062 degrees , -0.1 degrees
20241221_WB035_2
1
1
XPS
0
0
Al
1486.6
52.97
200
200
1e+037
1e+037
FAT
140
1e+037
4.433
1e+037
1e+037
1e+037
1e+037
1e+037
Survey

-1
Kinetic Energy
eV
286.6
0.25
2
Intensity
d
Transmission
d
pulse counting
0.04
1
1e+037
1e+037
1e+037
1e+037
3
ESCAPE DEPTH TYPE
d
0
PHI_AtomicNumber
d
111
MFP Exponent
d
0
9602
0
1
0
1
1713
139.93
1671
139.929
1662
139.929
1662
139.929
1616
139.929
1612
139.929
1698
139.929
1736
139.929
1691
139.929
1722
139.929
1714
139.928
1765
139.928
1605
139.928
1685
139.928
1672
139.928
1696
139.928
1618
139.928
1666
139.928
1724
139.927
1693
139.927
1763
139.927
1625
139.927
1700
139.927
1707
139.927
1653
139.927
1778
139.927
1685
139.926
1669
139.926
1676
139.926
1709
139.926
1672
139.926
1740
139.926
1637
139.926
1688
139.926
1655
139.925
1782
139.925
1702
139.925
1721
139.925
1709
139.925
1693
139.925
1735
139.925
1706
139.924
1693
139.924
1689
139.924
1716
139.924
1715
139.924
1723
139.924
1723
139.924
1635
139.924
1741
139.923
1675
139.923
1722
139.923
1624
139.923
1712
139.923
1659
139.923
1663
139.923
1714
139.923
1697
139.922
1654
139.922
1631
139.922
1656
139.922
1707
139.922
1765
139.922
1638
139.922
1665
139.922
1650
139.921
1671
139.921
1672
139.921
1624
139.921
1797
139.921
1696
139.921
1707
139.921
1670
139.921
1688
139.92
1659
139.92
1703
139.92
1678
139.92
1736
139.92
1697
139.92
1774
139.92
1664
139.919
1760
139.919
1663
139.919
1624
139.919
1711
139.919
1699
139.919
1747
139.919
1691
139.919
1662
139.918
1755
139.918
1681
139.918
1684
139.918
1728
139.918
1695
139.918
1690
139.918
1596
139.917
1739
139.917
1687
139.917
1728
139.917
1756
139.917
1634
139.917
1689
139.917
1676
139.917
1667
139.916
1711
139.916
1692
139.916
1677
139.916
1638
139.916
1776
139.916
1778
139.916
1689
139.915
1680
139.915
1733
139.915
1784
139.915
1739
139.915
1777
139.915
1727
139.915
1788
139.915
1787
139.914
1753
139.914
1667
139.914
1686
139.914
1726
139.914
1692
139.914
1617
139.914
1762
139.913
1696
139.913
1715
139.913
1666
139.913
1831
139.913
1737
139.913
1733
139.913
1764
139.912
1808
139.912
1729
139.912
1765
139.912
1719
139.912
1732
139.912
1776
139.912
1695
139.912
1785
139.911
1767
139.911
1733
139.911
1663
139.911
1803
139.911
1750
139.911
1712
139.911
1681
139.91
1730
139.91
1769
139.91
1700
139.91
1785
139.91
1753
139.91
1800
139.91
1768
139.909
1762
139.909
1699
139.909
1731
139.909
1788
139.909
1764
139.909
1863
139.909
1795
139.908
1839
139.908
1772
139.908
1833
139.908
1820
139.908
1801
139.908
1767
139.908
1830
139.907
1850
139.907
1815
139.907
1825
139.907
1827
139.907
1707
139.907
1857
139.907
1797
139.907
1796
139.906
1853
139.906
1837
139.906
1883
139.906
1763
139.906
1867
139.906
1885
139.906
1819
139.905
1861
139.905
1869
139.905
1828
139.905
1796
139.905
1820
139.905
1807
139.905
1815
139.904
1758
139.904
1762
139.904
1873
139.904
1786
139.904
1778
139.904
1836
139.904
1823
139.903
1796
139.903
1783
139.903
1783
139.903
1799
139.903
1806
139.903
1935
139.903
1894
139.902
1760
139.902
1879
139.902
1806
139.902
1757
139.902
1809
139.902
1783
139.901
1865
139.901
1900
139.901
1773
139.901
1808
139.901
1775
139.901
1848
139.901
1851
139.9
1837
139.9
1811
139.9
1899
139.9
1804
139.9
1757
139.9
1910
139.9
1833
139.899
1851
139.899
1780
139.899
1850
139.899
1832
139.899
1856
139.899
1880
139.899
1834
139.898
1849
139.898
1854
139.898
1873
139.898
1848
139.898
1878
139.898
1833
139.898
1878
139.897
1865
139.897
1890
139.897
1884
139.897
1840
139.897
1908
139.897
1853
139.896
1875
139.896
1849
139.896
1899
139.896
1897
139.896
1864
139.896
1934
139.896
1912
139.895
1852
139.895
1822
139.895
1853
139.895
1938
139.895
1876
139.895
1921
139.895
1943
139.894
1870
139.894
1890
139.894
1892
139.894
1871
139.894
1888
139.894
1885
139.893
1942
139.893
1850
139.893
1815
139.893
1874
139.893
1916
139.893
1884
139.893
1885
139.892
1880
139.892
1860
139.892
1924
139.892
1966
139.892
1926
139.892
1967
139.892
2040
139.891
1964
139.891
1963
139.891
1941
139.891
1938
139.891
1927
139.891
2010
139.89
1948
139.89
1946
139.89
2059
139.89
1907
139.89
1975
139.89
1986
139.89
2021
139.889
2039
139.889
2037
139.889
1953
139.889
1978
139.889
2001
139.889
2019
139.888
2022
139.888
2064
139.888
2040
139.888
2012
139.888
1976
139.888
1975
139.888
2028
139.887
1923
139.887
1996
139.887
2030
139.887
2059
139.887
2043
139.887
1983
139.886
2086
139.886
1969
139.886
2030
139.886
2037
139.886
1912
139.886
1969
139.886
1946
139.885
1951
139.885
1899
139.885
1874
139.885
1965
139.885
1943
139.885
1935
139.884
1946
139.884
1941
139.884
1877
139.884
1911
139.884
1872
139.884
1873
139.883
1879
139.883
1873
139.883
1890
139.883
1914
139.883
1784
139.883
1842
139.883
1871
139.882
1901
139.882
1899
139.882
1889
139.882
1877
139.882
1856
139.882
1872
139.881
1909
139.881
1861
139.881
1958
139.881
1909
139.881
1897
139.881
1792
139.88
1871
139.88
2003
139.88
1885
139.88
1969
139.88
1909
139.88
1970
139.879
1908
139.879
1931
139.879
1890
139.879
1923
139.879
1912
139.879
1952
139.879
1875
139.878
1984
139.878
1880
139.878
1903
139.878
1941
139.878
1930
139.878
1910
139.877
1869
139.877
1852
139.877
1875
139.877
1809
139.877
1882
139.877
1931
139.876
1807
139.876
1975
139.876
1976
139.876
1940
139.876
1889
139.876
1952
139.875
1901
139.875
1860
139.875
1889
139.875
1857
139.875
1894
139.875
1924
139.874
1892
139.874
1879
139.874
1967
139.874
1924
139.874
2036
139.874
1986
139.873
1969
139.873
1964
139.873
2033
139.873
1891
139.873
2022
139.873
1943
139.872
1960
139.872
1984
139.872
2008
139.872
1967
139.872
2015
139.872
1903
139.871
1949
139.871
1967
139.871
1902
139.871
2050
139.871
1885
139.871
2031
139.871
1905
139.87
1935
139.87
1988
139.87
1907
139.87
1954
139.87
1890
139.87
1975
139.869
1954
139.869
1951
139.869
1986
139.869
1934
139.869
1932
139.868
1959
139.868
1978
139.868
2034
139.868
2011
139.868
2066
139.868
1971
139.867
2004
139.867
1979
139.867
2005
139.867
1993
139.867
1926
139.867
2047
139.866
1949
139.866
1949
139.866
2011
139.866
1983
139.866
2000
139.866
1939
139.865
2038
139.865
2047
139.865
1979
139.865
1972
139.865
1951
139.865
1980
139.864
2012
139.864
2020
139.864
1959
139.864
1991
139.864
1951
139.864
1948
139.863
2072
139.863
1972
139.863
2026
139.863
1961
139.863
2003
139.863
2027
139.862
2025
139.862
2010
139.862
2002
139.862
2009
139.862
2024
139.862
2022
139.861
2030
139.861
1993
139.861
1963
139.861
1964
139.861
1978
139.861
1993
139.86
2091
139.86
2018
139.86
2045
139.86
1978
139.86
1952
139.859
2037
139.859
2022
139.859
1951
139.859
2084
139.859
2049
139.859
2057
139.858
2038
139.858
2128
139.858
2034
139.858
2107
139.858
2106
139.858
1974
139.857
2069
139.857
2032
139.857
2107
139.857
2091
139.857
2067
139.857
2052
139.856
2199
139.856
2046
139.856
2114
139.856
2134
139.856
2176
139.855
2113
139.855
2076
139.855
2048
139.855
2097
139.855
2043
139.855
2087
139.854
2063
139.854
2113
139.854
2110
139.854
2120
139.854
2126
139.854
2082
139.853
2034
139.853
2034
139.853
2038
139.853
2072
139.853
2134
139.852
2123
139.852
2206
139.852
2126
139.852
2145
139.852
2133
139.852
2108
139.851
2146
139.851
2211
139.851
2142
139.851
2033
139.851
2147
139.85
2125
139.85
2113
139.85
2185
139.85
2120
139.85
2097
139.85
2119
139.849
2111
139.849
2216
139.849
2119
139.849
2101
139.849
2046
139.849
2142
139.848
2162
139.848
2128
139.848
2136
139.848
2242
139.848
2116
139.847
2126
139.847
2174
139.847
2110
139.847
2167
139.847
2109
139.847
2127
139.846
2066
139.846
2179
139.846
2073
139.846
2257
139.846
2126
139.845
2152
139.845
2202
139.845
2217
139.845
2249
139.845
2156
139.845
2206
139.844
2084
139.844
2183
139.844
2156
139.844
2239
139.844
2222
139.843
2194
139.843
2075
139.843
2246
139.843
2232
139.843
2207
139.843
2200
139.842
2176
139.842
2162
139.842
2090
139.842
2300
139.842
2207
139.841
2198
139.841
2254
139.841
2156
139.841
2172
139.841
2121
139.841
2250
139.84
2155
139.84
2221
139.84
2189
139.84
2199
139.84
2232
139.839
2211
139.839
2139
139.839
2293
139.839
2162
139.839
2233
139.838
2156
139.838
2126
139.838
2296
139.838
2242
139.838
2259
139.838
2296
139.837
2153
139.837
2251
139.837
2294
139.837
2221
139.837
2226
139.836
2294
139.836
2225
139.836
2250
139.836
2306
139.836
2209
139.835
2281
139.835
2280
139.835
2259
139.835
2138
139.835
2237
139.835
2184
139.834
2206
139.834
2296
139.834
2244
139.834
2221
139.834
2217
139.833
2271
139.833
2250
139.833
2180
139.833
2330
139.833
2211
139.832
2216
139.832
2239
139.832
2261
139.832
2182
139.832
2265
139.832
2294
139.831
2284
139.831
2305
139.831
2343
139.831
2285
139.831
2326
139.83
2319
139.83
2248
139.83
2378
139.83
2239
139.83
2219
139.829
2286
139.829
2258
139.829
2372
139.829
2289
139.829
2369
139.828
2338
139.828
2328
139.828
2390
139.828
2265
139.828
2334
139.828
2285
139.827
2335
139.827
2332
139.827
2255
139.827
2226
139.827
2328
139.826
2301
139.826
2369
139.826
2326
139.826
2322
139.826
2303
139.825
2260
139.825
2316
139.825
2295
139.825
2356
139.825
2342
139.824
2356
139.824
2410
139.824
2348
139.824
2423
139.824
2358
139.823
2356
139.823
2306
139.823
2381
139.823
2431
139.823
2329
139.822
2271
139.822
2293
139.822
2448
139.822
2363
139.822
2439
139.822
2389
139.821
2412
139.821
2307
139.821
2366
139.821
2346
139.821
2345
139.82
2433
139.82
2283
139.82
2406
139.82
2314
139.82
2463
139.819
2374
139.819
2390
139.819
2366
139.819
2404
139.819
2446
139.818
2288
139.818
2327
139.818
2395
139.818
2348
139.818
2377
139.817
2271
139.817
2357
139.817
2291
139.817
2328
139.817
2483
139.816
2402
139.816
2379
139.816
2385
139.816
2288
139.816
2470
139.815
2407
139.815
2435
139.815
2394
139.815
2370
139.815
2423
139.814
2371
139.814
2400
139.814
2413
139.814
2356
139.814
2335
139.813
2386
139.813
2344
139.813
2370
139.813
2515
139.813
2471
139.812
2403
139.812
2427
139.812
2385
139.812
2398
139.812
2483
139.811
2473
139.811
2462
139.811
2457
139.811
2381
139.811
2490
139.81
2363
139.81
2442
139.81
2400
139.81
2442
139.81
2410
139.809
2433
139.809
2480
139.809
2444
139.809
2528
139.809
2542
139.808
2480
139.808
2400
139.808
2407
139.808
2528
139.808
2485
139.807
2446
139.807
2477
139.807
2458
139.807
2495
139.807
2470
139.806
2438
139.806
2483
139.806
2485
139.806
2460
139.806
2541
139.805
2530
139.805
2495
139.805
2544
139.805
2483
139.805
2423
139.804
2454
139.804
2443
139.804
2467
139.804
2550
139.804
2498
139.803
2530
139.803
2631
139.803
2568
139.803
2494
139.803
2453
139.802
2477
139.802
2427
139.802
2511
139.802
2563
139.801
2559
139.801
2636
139.801
2593
139.801
2537
139.801
2495
139.8
2594
139.8
2606
139.8
2540
139.8
2489
139.8
2613
139.799
2484
139.799
2505
139.799
2530
139.799
2573
139.799
2575
139.798
2477
139.798
2398
139.798
2405
139.798
2448
139.798
2453
139.797
2468
139.797
2442
139.797
2490
139.797
2480
139.797
2471
139.796
2579
139.796
2465
139.796
2459
139.796
2387
139.795
2433
139.795
2500
139.795
2466
139.795
2463
139.795
2419
139.794
2490
139.794
2504
139.794
2603
139.794
2435
139.794
2423
139.793
2547
139.793
2443
139.793
2496
139.793
2455
139.793
2463
139.792
2490
139.792
2552
139.792
2476
139.792
2560
139.791
2578
139.791
2588
139.791
2541
139.791
2634
139.791
2590
139.79
2601
139.79
2608
139.79
2620
139.79
2539
139.79
2538
139.789
2557
139.789
2553
139.789
2686
139.789
2547
139.789
2611
139.788
2556
139.788
2411
139.788
2532
139.788
2431
139.787
2388
139.787
2402
139.787
2490
139.787
2495
139.787
2410
139.786
2369
139.786
2394
139.786
2443
139.786
2477
139.786
2443
139.785
2400
139.785
2514
139.785
2517
139.785
2478
139.784
2382
139.784
2467
139.784
2420
139.784
2431
139.784
2495
139.783
2532
139.783
2525
139.783
2458
139.783
2431
139.783
2349
139.782
2489
139.782
2453
139.782
2425
139.782
2477
139.781
2409
139.781
2334
139.781
2510
139.781
2393
139.781
2368
139.78
2462
139.78
2482
139.78
2448
139.78
2401
139.78
2444
139.779
2437
139.779
2433
139.779
2399
139.779
2516
139.778
2461
139.778
2535
139.778
2491
139.778
2500
139.778
2476
139.777
2510
139.777
2518
139.777
2560
139.777
2532
139.776
2562
139.776
2623
139.776
2562
139.776
2672
139.776
2681
139.775
2627
139.775
2670
139.775
2663
139.775
2773
139.775
2743
139.774
2692
139.774
2832
139.774
2909
139.774
2956
139.773
2893
139.773
2958
139.773
3132
139.773
2997
139.773
3081
139.772
3206
139.772
3053
139.772
3278
139.772
3125
139.771
3113
139.771
2999
139.771
2968
139.771
2744
139.771
2788
139.77
2740
139.77
2720
139.77
2654
139.77
2630
139.769
2615
139.769
2578
139.769
2454
139.769
2572
139.769
2470
139.768
2501
139.768
2541
139.768
2427
139.768
2479
139.767
2495
139.767
2503
139.767
2415
139.767
2530
139.767
2363
139.766
2388
139.766
2406
139.766
2402
139.766
2425
139.765
2359
139.765
2350
139.765
2410
139.765
2426
139.765
2453
139.764
2455
139.764
2230
139.764
2325
139.764
2267
139.763
2267
139.763
2446
139.763
2293
139.763
2422
139.763
2355
139.762
2327
139.762
2310
139.762
2304
139.762
2364
139.761
2291
139.761
2322
139.761
2360
139.761
2314
139.76
2344
139.76
2303
139.76
2359
139.76
2341
139.76
2276
139.759
2314
139.759
2315
139.759
2310
139.759
2372
139.758
2203
139.758
2306
139.758
2281
139.758
2338
139.758
2247
139.757
2389
139.757
2235
139.757
2291
139.757
2223
139.756
2305
139.756
2253
139.756
2240
139.756
2283
139.755
2298
139.755
2255
139.755
2327
139.755
2249
139.755
2278
139.754
2321
139.754
2236
139.754
2218
139.754
2263
139.753
2209
139.753
2287
139.753
2222
139.753
2284
139.753
2269
139.752
2177
139.752
2227
139.752
2171
139.752
2301
139.751
2305
139.751
2167
139.751
2206
139.751
2252
139.75
2182
139.75
2143
139.75
2162
139.75
2177
139.75
2185
139.749
2286
139.749
2219
139.749
2236
139.749
2168
139.748
2279
139.748
2162
139.748
2133
139.748
2179
139.747
2195
139.747
2239
139.747
2164
139.747
2194
139.747
2174
139.746
2194
139.746
2146
139.746
2150
139.746
2115
139.745
2171
139.745
2156
139.745
2089
139.745
2085
139.744
2082
139.744
2020
139.744
2143
139.744
2078
139.743
2070
139.743
2085
139.743
2031
139.743
2108
139.743
2041
139.742
2036
139.742
2080
139.742
2090
139.742
2073
139.741
1992
139.741
2093
139.741
2010
139.741
2081
139.74
2019
139.74
2019
139.74
2004
139.74
2020
139.739
2015
139.739
1931
139.739
1986
139.739
2050
139.739
2028
139.738
2066
139.738
1942
139.738
2027
139.738
2075
139.737
1930
139.737
1890
139.737
1989
139.737
2007
139.736
1970
139.736
2046
139.736
2022
139.736
1993
139.735
1955
139.735
1946
139.735
1946
139.735
1979
139.735
1953
139.734
2000
139.734
1991
139.734
1961
139.734
2031
139.733
1980
139.733
2017
139.733
2008
139.733
1899
139.732
2027
139.732
1937
139.732
2021
139.732
1971
139.731
1996
139.731
1940
139.731
2008
139.731
1941
139.73
1865
139.73
2054
139.73
1988
139.73
2034
139.73
1942
139.729
2001
139.729
1920
139.729
1999
139.729
1964
139.728
2004
139.728
2018
139.728
2005
139.728
2056
139.727
2012
139.727
1981
139.727
2036
139.727
1959
139.726
1979
139.726
2015
139.726
2055
139.726
2048
139.725
1976
139.725
1984
139.725
1960
139.725
2082
139.724
1928
139.724
1990
139.724
2106
139.724
2012
139.723
2014
139.723
2036
139.723
2008
139.723
1962
139.723
2042
139.722
2000
139.722
2058
139.722
1986
139.722
2052
139.721
2056
139.721
2065
139.721
2011
139.721
2082
139.72
2075
139.72
2115
139.72
2067
139.72
2098
139.719
2056
139.719
2071
139.719
2140
139.719
2031
139.718
2100
139.718
2138
139.718
2085
139.718
2006
139.717
2043
139.717
2032
139.717
2083
139.717
2108
139.716
2080
139.716
2108
139.716
2064
139.716
1948
139.715
2010
139.715
1963
139.715
2080
139.715
2035
139.714
2105
139.714
2162
139.714
2058
139.714
2117
139.713
2030
139.713
2136
139.713
2131
139.713
2096
139.712
2057
139.712
2063
139.712
2116
139.712
2069
139.711
2127
139.711
2070
139.711
2115
139.711
2122
139.71
2187
139.71
2080
139.71
2157
139.71
2203
139.709
2203
139.709
2077
139.709
2158
139.709
2223
139.708
2178
139.708
2282
139.708
2184
139.708
2204
139.707
2235
139.707
2203
139.707
2133
139.707
2220
139.706
2167
139.706
2167
139.706
2142
139.706
2209
139.705
2142
139.705
2210
139.705
2296
139.705
2140
139.704
2287
139.704
2225
139.704
2302
139.704
2213
139.703
2180
139.703
2127
139.703
2191
139.703
2190
139.702
2200
139.702
2215
139.702
2222
139.702
2184
139.701
2171
139.701
2157
139.701
2223
139.701
2130
139.7
2164
139.7
2208
139.7
2124
139.7
2077
139.699
2183
139.699
2122
139.699
2142
139.699
2110
139.698
2136
139.698
2111
139.698
2071
139.698
2106
139.697
2075
139.697
2121
139.697
2144
139.697
2054
139.696
2128
139.696
2007
139.696
2129
139.696
2076
139.695
2060
139.695
2062
139.695
2139
139.695
2010
139.694
2050
139.694
2008
139.694
2001
139.694
2067
139.693
2057
139.693
2065
139.693
2015
139.693
2038
139.692
2006
139.692
2030
139.692
2189
139.692
2089
139.691
2145
139.691
2048
139.691
2077
139.691
2089
139.69
2036
139.69
2070
139.69
2169
139.69
2111
139.689
2096
139.689
2054
139.689
2085
139.688
2161
139.688
2021
139.688
2021
139.688
2042
139.687
2084
139.687
2010
139.687
1965
139.687
2069
139.686
2128
139.686
2147
139.686
2024
139.686
2054
139.685
2049
139.685
1995
139.685
2080
139.685
2084
139.684
2101
139.684
2017
139.684
2011
139.684
2114
139.683
1939
139.683
2091
139.683
2064
139.683
2030
139.682
2078
139.682
2053
139.682
2103
139.682
1982
139.681
2089
139.681
1909
139.681
2071
139.68
1931
139.68
2082
139.68
2069
139.68
2007
139.679
2096
139.679
2104
139.679
2070
139.679
2044
139.678
2017
139.678
2044
139.678
2024
139.678
2099
139.677
2041
139.677
2094
139.677
2102
139.677
2057
139.676
2089
139.676
2048
139.676
2063
139.675
2084
139.675
1990
139.675
2170
139.675
2035
139.674
2085
139.674
2117
139.674
2154
139.674
2033
139.673
2146
139.673
2071
139.673
2078
139.673
2195
139.672
2175
139.672
2076
139.672
2095
139.672
2180
139.671
2115
139.671
2235
139.671
2153
139.67
2295
139.67
2161
139.67
2294
139.67
2257
139.669
2296
139.669
2259
139.669
2205
139.669
2162
139.668
2171
139.668
2294
139.668
2245
139.668
2347
139.667
2200
139.667
2273
139.667
2313
139.667
2354
139.666
2306
139.666
2206
139.666
2320
139.665
2327
139.665
2314
139.665
2297
139.665
2292
139.664
2333
139.664
2195
139.664
2234
139.664
2326
139.663
2235
139.663
2234
139.663
2254
139.663
2197
139.662
2161
139.662
2179
139.662
2197
139.661
2092
139.661
2084
139.661
2112
139.661
2137
139.66
2219
139.66
2230
139.66
2152
139.66
2031
139.659
2117
139.659
2171
139.659
2132
139.658
2216
139.658
2314
139.658
2295
139.658
2389
139.657
2473
139.657
2692
139.657
2601
139.657
2657
139.656
2756
139.656
2767
139.656
2768
139.656
2642
139.655
2605
139.655
2537
139.655
2472
139.654
2434
139.654
2342
139.654
2372
139.654
2410
139.653
2481
139.653
2413
139.653
2580
139.653
2596
139.652
2682
139.652
2651
139.652
2779
139.651
2722
139.651
2632
139.651
2610
139.651
2360
139.65
2254
139.65
2035
139.65
2050
139.65
1963
139.649
1843
139.649
1888
139.649
1877
139.648
1778
139.648
1821
139.648
1781
139.648
1839
139.647
1820
139.647
1700
139.647
1682
139.647
1697
139.646
1726
139.646
1685
139.646
1699
139.645
1604
139.645
1654
139.645
1595
139.645
1602
139.644
1635
139.644
1544
139.644
1500
139.644
1530
139.643
1541
139.643
1439
139.643
1443
139.642
1549
139.642
1445
139.642
1575
139.642
1486
139.641
1531
139.641
1548
139.641
1543
139.64
1627
139.64
1740
139.64
1725
139.64
1812
139.639
2003
139.639
2088
139.639
2202
139.639
2381
139.638
2462
139.638
2431
139.638
2472
139.637
2457
139.637
2434
139.637
2355
139.637
2158
139.636
2210
139.636
2091
139.636
2040
139.635
2085
139.635
2043
139.635
2005
139.635
2075
139.634
2125
139.634
2299
139.634
2309
139.634
2388
139.633
2400
139.633
2399
139.633
2338
139.632
2154
139.632
2014
139.632
1724
139.632
1531
139.631
1380
139.631
1329
139.631
1256
139.63
1165
139.63
1179
139.63
1113
139.63
1126
139.629
1087
139.629
1046
139.629
1108
139.628
1099
139.628
1093
139.628
1105
139.628
1141
139.627
1106
139.627
1056
139.627
1080
139.627
1083
139.626
1075
139.626
1020
139.626
1071
139.625
1065
139.625
1032
139.625
1061
139.625
1032
139.624
1072
139.624
1007
139.624
1032
139.623
1036
139.623
1059
139.623
1080
139.623
1038
139.622
1090
139.622
1042
139.622
998
139.621
1082
139.621
995
139.621
1035
139.621
1067
139.62
1045
139.62
1066
139.62
1047
139.619
1069
139.619
1046
139.619
1059
139.619
1006
139.618
1043
139.618
1043
139.618
1091
139.617
1083
139.617
1037
139.617
1056
139.617
1097
139.616
1091
139.616
1077
139.616
1007
139.615
1078
139.615
1050
139.615
1005
139.615
1051
139.614
1080
139.614
1038
139.614
1022
139.613
1077
139.613
1088
139.613
1037
139.613
1047
139.612
1086
139.612
1052
139.612
1066
139.611
1089
139.611
1105
139.611
1019
139.611
1027
139.61
1104
139.61
1078
139.61
1055
139.609
1019
139.609
1112
139.609
1084
139.609
1094
139.608
1034
139.608
1064
139.608
1062
139.607
1064
139.607
1085
139.607
1018
139.607
1063
139.606
1065
139.606
1024
139.606
1075
139.605
1120
139.605
1047
139.605
1120
139.605
1026
139.604
1065
139.604
1048
139.604
1077
139.603
1111
139.603
1060
139.603
1050
139.603
1090
139.602
1095
139.602
1060
139.602
1073
139.601
1101
139.601
1102
139.601
1118
139.6
1127
139.6
1136
139.6
1063
139.6
1082
139.599
1136
139.599
1062
139.599
1130
139.598
1108
139.598
1058
139.598
1059
139.598
1130
139.597
1137
139.597
1069
139.597
1133
139.596
1067
139.596
1107
139.596
1101
139.596
1128
139.595
1053
139.595
1084
139.595
1143
139.594
1082
139.594
1111
139.594
1096
139.593
1099
139.593
1128
139.593
1122
139.593
1100
139.592
1122
139.592
1085
139.592
1058
139.591
1136
139.591
1090
139.591
1078
139.591
1115
139.59
1121
139.59
1105
139.59
1123
139.589
1098
139.589
1123
139.589
1101
139.588
1106
139.588
1109
139.588
1088
139.588
1128
139.587
1089
139.587
1131
139.587
1086
139.586
1174
139.586
1029
139.586
1140
139.585
1088
139.585
1092
139.585
1112
139.585
1072
139.584
1144
139.584
1127
139.584
1103
139.583
1156
139.583
1146
139.583
1096
139.583
1077
139.582
1184
139.582
1102
139.582
1150
139.581
1085
139.581
1117
139.581
1082
139.58
1074
139.58
1122
139.58
1096
139.58
1083
139.579
1086
139.579
1091
139.579
1105
139.578
1049
139.578
1033
139.578
1150
139.577
1082
139.577
1163
139.577
1166
139.577
1095
139.576
1145
139.576
1081
139.576
1111
139.575
1146
139.575
1113
139.575
1097
139.574
1067
139.574
1167
139.574
1101
139.574
1115
139.573
1128
139.573
1100
139.573
1063
139.572
1164
139.572
1125
139.572
1203
139.571
1140
139.571
1167
139.571
1135
139.571
1141
139.57
1142
139.57
1135
139.57
1169
139.569
1117
139.569
1152
139.569
1078
139.568
1197
139.568
1197
139.568
1193
139.568
1185
139.567
1213
139.567
1171
139.567
1211
139.566
1178
139.566
1209
139.566
1223
139.565
1186
139.565
1105
139.565
1213
139.564
1152
139.564
1204
139.564
1158
139.564
1276
139.563
1233
139.563
1171
139.563
1191
139.562
1202
139.562
1197
139.562
1220
139.561
1146
139.561
1169
139.561
1216
139.561
1184
139.56
1206
139.56
1187
139.56
1236
139.559
1191
139.559
1238
139.559
1185
139.558
1145
139.558
1093
139.558
1153
139.557
1129
139.557
1153
139.557
1073
139.557
1187
139.556
1070
139.556
1123
139.556
1140
139.555
1114
139.555
1116
139.555
1032
139.554
1077
139.554
1078
139.554
1047
139.553
1105
139.553
1077
139.553
1064
139.553
1097
139.552
1103
139.552
1083
139.552
1100
139.551
1080
139.551
1018
139.551
1020
139.55
1093
139.55
1034
139.55
1139
139.549
1108
139.549
1095
139.549
1093
139.549
1055
139.548
1132
139.548
1114
139.548
1065
139.547
1082
139.547
1061
139.547
1110
139.546
1130
139.546
1130
139.546
1064
139.545
1144
139.545
1087
139.545
1089
139.545
1080
139.544
1107
139.544
1124
139.544
1096
139.543
1109
139.543
1098
139.543
1069
139.542
1024
139.542
1073
139.542
1039
139.541
1083
139.541
1044
139.541
1062
139.54
1072
139.54
1046
139.54
1050
139.54
1064
139.539
1035
139.539
1073
139.539
1110
139.538
1054
139.538
984
139.538
997
139.537
994
139.537
987
139.537
1023
139.536
1014
139.536
1024
139.536
1021
139.535
1058
139.535
982
139.535
997
139.535
1047
139.534
947
139.534
1048
139.534
1017
139.533
1045
139.533
1011
139.533
995
139.532
1056
139.532
987
139.532
1032
139.531
1030
139.531
1033
139.531
1104
139.53
1033
139.53
1002
139.53
1024
139.53
1022
139.529
1051
139.529
1053
139.529
1082
139.528
1112
139.528
1084
139.528
1090
139.527
1094
139.527
1087
139.527
1021
139.526
1044
139.526
977
139.526
1045
139.525
1076
139.525
1101
139.525
1079
139.524
1048
139.524
1067
139.524
1026
139.523
1095
139.523
999
139.523
1091
139.523
943
139.522
1042
139.522
1042
139.522
1029
139.521
1021
139.521
1015
139.521
1062
139.52
1028
139.52
957
139.52
1066
139.519
1002
139.519
1029
139.519
1086
139.518
1036
139.518
1056
139.518
1042
139.517
1032
139.517
1048
139.517
1049
139.516
992
139.516
1067
139.516
1065
139.516
1032
139.515
1035
139.515
1041
139.515
996
139.514
1072
139.514
971
139.514
1044
139.513
922
139.513
1047
139.513
1023
139.512
992
139.512
1051
139.512
999
139.511
960
139.511
983
139.511
970
139.51
1069
139.51
1055
139.51
990
139.509
1072
139.509
1005
139.509
1086
139.508
1058
139.508
1105
139.508
1063
139.507
1131
139.507
1029
139.507
1087
139.507
1044
139.506
1061
139.506
1053
139.506
1066
139.505
1052
139.505
1039
139.505
1035
139.504
1079
139.504
1034
139.504
1023
139.503
1036
139.503
1014
139.503
1065
139.502
1012
139.502
1037
139.502
1032
139.501
1018
139.501
965
139.501
1054
139.5
999
139.5
1050
139.5
1104
139.499
1028
139.499
1056
139.499
1050
139.498
1041
139.498
1058
139.498
1057
139.497
998
139.497
1049
139.497
1100
139.496
1058
139.496
1008
139.496
1037
139.495
1082
139.495
1072
139.495
1020
139.494
1041
139.494
1040
139.494
1082
139.494
1067
139.493
1035
139.493
1009
139.493
1071
139.492
1064
139.492
1081
139.492
1040
139.491
1053
139.491
1051
139.491
1055
139.49
1075
139.49
1083
139.49
1068
139.489
1092
139.489
1057
139.489
1083
139.488
1018
139.488
1048
139.488
1059
139.487
1097
139.487
1040
139.487
1024
139.486
1086
139.486
1106
139.486
1129
139.485
1052
139.485
1105
139.485
1076
139.484
1165
139.484
1073
139.484
1080
139.483
1080
139.483
977
139.483
1058
139.482
1023
139.482
1152
139.482
1083
139.481
1106
139.481
1044
139.481
1061
139.48
1070
139.48
1014
139.48
1111
139.479
1070
139.479
1039
139.479
1083
139.478
1084
139.478
1061
139.478
1071
139.477
1095
139.477
1128
139.477
1061
139.476
1073
139.476
1176
139.476
1021
139.475
1142
139.475
1075
139.475
1153
139.474
1093
139.474
1074
139.474
1077
139.473
1118
139.473
1074
139.473
1135
139.472
1119
139.472
1180
139.472
1065
139.471
1212
139.471
1181
139.471
1132
139.47
1109
139.47
1156
139.47
1135
139.469
1163
139.469
1129
139.469
1124
139.468
1141
139.468
1198
139.468
1087
139.467
1172
139.467
1123
139.467
1133
139.466
1121
139.466
1139
139.466
1135
139.465
1088
139.465
1126
139.465
1067
139.464
1140
139.464
1055
139.464
1084
139.463
1115
139.463
1096
139.463
1086
139.462
1118
139.462
1119
139.462
1081
139.461
1089
139.461
1038
139.461
1046
139.46
1097
139.46
1121
139.46
1057
139.459
1090
139.459
1071
139.459
1098
139.458
1112
139.458
1107
139.458
1115
139.457
1023
139.457
1141
139.457
1126
139.456
1082
139.456
1124
139.456
1094
139.455
1099
139.455
1134
139.455
1112
139.454
1086
139.454
1072
139.453
1063
139.453
1084
139.453
1051
139.452
1080
139.452
1081
139.452
1024
139.451
1092
139.451
1096
139.451
1083
139.45
1125
139.45
1090
139.45
1078
139.449
1058
139.449
1115
139.449
1125
139.448
1114
139.448
1069
139.448
1142
139.447
1072
139.447
1150
139.447
1088
139.446
1113
139.446
1161
139.446
1101
139.445
1096
139.445
1129
139.445
1081
139.444
1114
139.444
1110
139.444
1081
139.443
1138
139.443
1105
139.443
1044
139.442
1113
139.442
1125
139.442
1067
139.441
1134
139.441
1164
139.441
1130
139.44
1105
139.44
1066
139.439
1070
139.439
1164
139.439
1075
139.438
1100
139.438
1085
139.438
1057
139.437
1111
139.437
1175
139.437
1117
139.436
1140
139.436
1067
139.436
1086
139.435
1078
139.435
1144
139.435
1141
139.434
1092
139.434
1113
139.434
1149
139.433
1099
139.433
1103
139.433
1091
139.432
1109
139.432
1086
139.432
1100
139.431
1111
139.431
1104
139.431
1164
139.43
1057
139.43
1111
139.429
1082
139.429
1157
139.429
1051
139.428
1151
139.428
1117
139.428
1053
139.427
1104
139.427
1083
139.427
1101
139.426
1110
139.426
1137
139.426
1069
139.425
1130
139.425
1056
139.425
1097
139.424
1118
139.424
1119
139.424
1116
139.423
1145
139.423
1115
139.423
1199
139.422
1054
139.422
1107
139.421
1129
139.421
1087
139.421
1114
139.42
1092
139.42
1102
139.42
1137
139.419
1087
139.419
1077
139.419
1103
139.418
1079
139.418
1090
139.418
1074
139.417
1052
139.417
1074
139.417
1038
139.416
1114
139.416
1081
139.416
1092
139.415
1087
139.415
1068
139.414
1081
139.414
1033
139.414
1077
139.413
1002
139.413
1009
139.413
1059
139.412
1113
139.412
1091
139.412
1151
139.411
1092
139.411
1131
139.411
1200
139.41
1183
139.41
1207
139.41
1183
139.409
1214
139.409
1223
139.408
1264
139.408
1176
139.408
1355
139.407
1285
139.407
1374
139.407
1344
139.406
1435
139.406
1406
139.406
1487
139.405
1541
139.405
1502
139.405
1512
139.404
1487
139.404
1437
139.404
1433
139.403
1357
139.403
1297
139.402
1216
139.402
1229
139.402
1120
139.401
1079
139.401
1085
139.401
1074
139.4
1024
139.4
1055
139.4
1014
139.399
1056
139.399
995
139.399
1020
139.398
1022
139.398
1088
139.397
1042
139.397
1056
139.397
997
139.396
1046
139.396
1069
139.396
1047
139.395
1013
139.395
1048
139.395
1074
139.394
1092
139.394
1070
139.394
1118
139.393
1201
139.393
1126
139.392
1147
139.392
1234
139.392
1258
139.391
1266
139.391
1408
139.391
1404
139.39
1458
139.39
1553
139.39
1552
139.389
1604
139.389
1688
139.389
1636
139.388
1622
139.388
1609
139.387
1485
139.387
1534
139.387
1434
139.386
1284
139.386
1187
139.386
1136
139.385
1023
139.385
955
139.385
934
139.384
826
139.384
865
139.383
810
139.383
828
139.383
795
139.382
798
139.382
798
139.382
817
139.381
775
139.381
802
139.381
802
139.38
796
139.38
825
139.38
792
139.379
783
139.379
787
139.378
808
139.378
757
139.378
804
139.377
803
139.377
811
139.377
780
139.376
812
139.376
802
139.376
752
139.375
804
139.375
793
139.374
819
139.374
805
139.374
796
139.373
781
139.373
806
139.373
816
139.372
755
139.372
831
139.372
770
139.371
854
139.371
834
139.37
814
139.37
810
139.37
816
139.369
790
139.369
770
139.369
798
139.368
819
139.368
802
139.368
787
139.367
814
139.367
817
139.366
819
139.366
755
139.366
860
139.365
754
139.365
814
139.365
821
139.364
818
139.364
813
139.364
829
139.363
849
139.363
821
139.362
812
139.362
807
139.362
798
139.361
855
139.361
780
139.361
826
139.36
765
139.36
827
139.359
835
139.359
808
139.359
818
139.358
862
139.358
819
139.358
842
139.357
768
139.357
774
139.357
826
139.356
777
139.356
831
139.355
865
139.355
820
139.355
847
139.354
783
139.354
842
139.354
838
139.353
828
139.353
858
139.352
810
139.352
788
139.352
817
139.351
882
139.351
843
139.351
839
139.35
809
139.35
853
139.35
828
139.349
833
139.349
775
139.348
839
139.348
834
139.348
831
139.347
778
139.347
799
139.347
849
139.346
841
139.346
826
139.345
842
139.345
819
139.345
810
139.344
808
139.344
825
139.344
838
139.343
830
139.343
850
139.342
830
139.342
803
139.342
853
139.341
856
139.341
814
139.341
858
139.34
874
139.34
802
139.339
819
139.339
773
139.339
838
139.338
833
139.338
877
139.338
821
139.337
889
139.337
875
139.336
856
139.336
841
139.336
821
139.335
871
139.335
846
139.335
830
139.334
801
139.334
909
139.334
839
139.333
880
139.333
796
139.332
850
139.332
831
139.332
836
139.331
785
139.331
864
139.331
876
139.33
853
139.33
898
139.329
811
139.329
824
139.329
838
139.328
848
139.328
841
139.327
874
139.327
854
139.327
835
139.326
892
139.326
871
139.326
857
139.325
855
139.325
852
139.324
847
139.324
829
139.324
844
139.323
863
139.323
849
139.323
876
139.322
849
139.322
907
139.321
893
139.321
870
139.321
856
139.32
897
139.32
897
139.32
885
139.319
864
139.319
914
139.318
895
139.318
910
139.318
850
139.317
859
139.317
849
139.317
848
139.316
915
139.316
798
139.315
863
139.315
890
139.315
837
139.314
890
139.314
856
139.314
874
139.313
895
139.313
887
139.312
892
139.312
957
139.312
969
139.311
1002
139.311
969
139.31
984
139.31
1027
139.31
1061
139.309
1019
139.309
993
139.309
981
139.308
1006
139.308
1030
139.307
973
139.307
974
139.307
930
139.306
952
139.306
914
139.306
966
139.305
944
139.305
998
139.304
932
139.304
904
139.304
843
139.303
897
139.303
839
139.302
849
139.302
860
139.302
823
139.301
825
139.301
856
139.301
878
139.3
848
139.3
872
139.299
862
139.299
946
139.299
850
139.298
872
139.298
961
139.297
990
139.297
1036
139.297
1139
139.296
1185
139.296
1190
139.296
1202
139.295
1172
139.295
1119
139.294
1031
139.294
937
139.294
945
139.293
878
139.293
929
139.292
934
139.292
911
139.292
910
139.291
890
139.291
868
139.291
933
139.29
957
139.29
951
139.289
982
139.289
890
139.289
844
139.288
843
139.288
803
139.287
753
139.287
793
139.287
795
139.286
736
139.286
751
139.285
796
139.285
734
139.285
769
139.284
716
139.284
824
139.284
770
139.283
744
139.283
768
139.282
704
139.282
780
139.282
812
139.281
786
139.281
752
139.28
794
139.28
737
139.28
770
139.279
762
139.279
760
139.279
738
139.278
766
139.278
779
139.277
790
139.277
766
139.277
764
139.276
826
139.276
807
139.275
733
139.275
800
139.275
761
139.274
774
139.274
775
139.273
712
139.273
768
139.273
817
139.272
804
139.272
769
139.271
739
139.271
757
139.271
795
139.27
799
139.27
752
139.27
775
139.269
755
139.269
839
139.268
781
139.268
790
139.268
820
139.267
790
139.267
759
139.266
806
139.266
801
139.266
817
139.265
798
139.265
804
139.264
814
139.264
776
139.264
838
139.263
838
139.263
800
139.262
840
139.262
795
139.262
759
139.261
778
139.261
774
139.26
782
139.26
747
139.26
738
139.259
776
139.259
751
139.259
738
139.258
718
139.258
797
139.257
754
139.257
700
139.257
742
139.256
754
139.256
738
139.255
739
139.255
709
139.255
743
139.254
706
139.254
738
139.253
689
139.253
715
139.253
735
139.252
697
139.252
738
139.251
757
139.251
674
139.251
669
139.25
731
139.25
692
139.249
731
139.249
687
139.249
749
139.248
745
139.248
706
139.247
745
139.247
764
139.247
677
139.246
760
139.246
727
139.245
752
139.245
731
139.245
737
139.244
726
139.244
746
139.243
770
139.243
722
139.243
716
139.242
725
139.242
717
139.241
712
139.241
759
139.241
755
139.24
770
139.24
754
139.239
723
139.239
749
139.239
795
139.238
766
139.238
768
139.237
776
139.237
799
139.237
813
139.236
795
139.236
829
139.235
758
139.235
781
139.235
772
139.234
815
139.234
770
139.233
760
139.233
729
139.233
796
139.232
732
139.232
729
139.231
741
139.231
738
139.231
692
139.23
645
139.23
681
139.229
667
139.229
699
139.229
634
139.228
684
139.228
635
139.227
662
139.227
690
139.227
680
139.226
693
139.226
695
139.225
710
139.225
663
139.225
683
139.224
683
139.224
706
139.223
699
139.223
727
139.223
756
139.222
837
139.222
812
139.221
916
139.221
898
139.221
987
139.22
991
139.22
1070
139.219
1172
139.219
1248
139.219
1449
139.218
1662
139.218
1883
139.217
2180
139.217
2484
139.217
2758
139.216
2940
139.216
2840
139.215
2775
139.215
2210
139.214
1656
139.214
1201
139.214
902
139.213
671
139.213
592
139.212
601
139.212
557
139.212
554
139.211
551
139.211
515
139.21
535
139.21
510
139.21
499
139.209
504
139.209
501
139.208
528
139.208
505
139.208
494
139.207
515
139.207
482
139.206
502
139.206
490
139.206
508
139.205
473
139.205
494
139.204
476
139.204
493
139.203
464
139.203
453
139.203
459
139.202
473
139.202
488
139.201
471
139.201
467
139.201
493
139.2
468
139.2
487
139.199
470
139.199
505
139.199
511
139.198
511
139.198
490
139.197
509
139.197
503
139.197
523
139.196
475
139.196
489
139.195
450
139.195
499
139.194
520
139.194
510
139.194
509
139.193
499
139.193
518
139.192
522
139.192
498
139.192
495
139.191
470
139.191
492
139.19
476
139.19
490
139.19
489
139.189
487
139.189
478
139.188
484
139.188
489
139.187
547
139.187
497
139.187
492
139.186
462
139.186
497
139.185
494
139.185
483
139.185
523
139.184
494
139.184
498
139.183
506
139.183
549
139.183
467
139.182
448
139.182
462
139.181
461
139.181
448
139.18
484
139.18
502
139.18
483
139.179
545
139.179
503
139.178
521
139.178
502
139.178
508
139.177
515
139.177
484
139.176
504
139.176
462
139.175
511
139.175
473
139.175
504
139.174
489
139.174
496
139.173
490
139.173
506
139.173
508
139.172
522
139.172
509
139.171
508
139.171
492
139.17
480
139.17
482
139.17
498
139.169
513
139.169
487
139.168
523
139.168
491
139.168
516
139.167
539
139.167
514
139.166
520
139.166
527
139.165
499
139.165
526
139.165
518
139.164
495
139.164
578
139.163
522
139.163
511
139.163
529
139.162
526
139.162
516
139.161
497
139.161
515
139.16
506
139.16
451
139.16
497
139.159
487
139.159
538
139.158
505
139.158
524
139.157
474
139.157
473
139.157
527
139.156
522
139.156
527
139.155
538
139.155
493
139.155
498
139.154
480
139.154
551
139.153
486
139.153
546
139.152
489
139.152
498
139.152
497
139.151
506
139.151
492
139.15
461
139.15
535
139.149
516
139.149
525
139.149
497
139.148
489
139.148
511
139.147
566
139.147
479
139.147
546
139.146
537
139.146
504
139.145
515
139.145
522
139.144
523
139.144
515
139.144
492
139.143
525
139.143
505
139.142
507
139.142
528
139.141
486
139.141
507
139.141
543
139.14
560
139.14
563
139.139
532
139.139
526
139.138
494
139.138
526
139.138
497
139.137
551
139.137
530
139.136
498
139.136
539
139.136
485
139.135
502
139.135
536
139.134
525
139.134
511
139.133
522
139.133
494
139.133
524
139.132
515
139.132
490
139.131
524
139.131
524
139.13
545
139.13
538
139.13
494
139.129
531
139.129
497
139.128
479
139.128
506
139.127
547
139.127
553
139.127
531
139.126
542
139.126
503
139.125
501
139.125
501
139.124
525
139.124
477
139.124
543
139.123
489
139.123
510
139.122
521
139.122
495
139.121
529
139.121
505
139.121
567
139.12
508
139.12
535
139.119
531
139.119
533
139.118
539
139.118
492
139.118
521
139.117
530
139.117
507
139.116
524
139.116
554
139.115
537
139.115
554
139.115
535
139.114
549
139.114
508
139.113
519
139.113
525
139.112
508
139.112
546
139.112
491
139.111
504
139.111
556
139.11
507
139.11
519
139.109
548
139.109
529
139.109
489
139.108
528
139.108
542
139.107
536
139.107
524
139.106
546
139.106
538
139.105
573
139.105
518
139.105
526
139.104
543
139.104
514
139.103
542
139.103
535
139.102
543
139.102
516
139.102
571
139.101
542
139.101
525
139.1
495
139.1
538
139.099
499
139.099
502
139.099
513
139.098
472
139.098
520
139.097
495
139.097
546
139.096
498
139.096
540
139.096
516
139.095
564
139.095
521
139.094
515
139.094
508
139.093
530
139.093
534
139.092
513
139.092
528
139.092
524
139.091
588
139.091
583
139.09
497
139.09
521
139.089
556
139.089
550
139.089
547
139.088
524
139.088
520
139.087
533
139.087
538
139.086
529
139.086
540
139.085
529
139.085
538
139.085
552
139.084
542
139.084
524
139.083
541
139.083
519
139.082
522
139.082
548
139.082
569
139.081
544
139.081
556
139.08
518
139.08
538
139.079
556
139.079
547
139.078
551
139.078
514
139.078
526
139.077
561
139.077
496
139.076
505
139.076
511
139.075
537
139.075
522
139.075
507
139.074
583
139.074
553
139.073
502
139.073
528
139.072
597
139.072
538
139.071
530
139.071
534
139.071
528
139.07
564
139.07
515
139.069
601
139.069
512
139.068
539
139.068
541
139.067
528
139.067
528
139.067
533
139.066
586
139.066
591
139.065
536
139.065
527
139.064
565
139.064
568
139.063
506
139.063
560
139.063
582
139.062
534
139.062
572
139.061
550
139.061
574
139.06
580
139.06
556
139.06
557
139.059
547
139.059
563
139.058
584
139.058
560
139.057
545
139.057
546
139.056
523
139.056
551
139.056
506
139.055
579
139.055
546
139.054
555
139.054
512
139.053
586
139.053
510
139.052
497
139.052
556
139.052
531
139.051
535
139.051
527
139.05
508
139.05
552
139.049
543
139.049
560
139.048
524
139.048
547
139.048
507
139.047
542
139.047
533
139.046
561
139.046
554
139.045
571
139.045
569
139.044
538
139.044
596
139.043
568
139.043
526
139.043
541
139.042
524
139.042
565
139.041
541
139.041
571
139.04
572
139.04
535
139.039
546
139.039
538
139.039
549
139.038
515
139.038
533
139.037
555
139.037
539
139.036
540
139.036
567
139.035
566
139.035
546
139.035
551
139.034
551
139.034
527
139.033
571
139.033
574
139.032
523
139.032
531
139.031
533
139.031
586
139.03
558
139.03
549
139.03
551
139.029
512
139.029
552
139.028
537
139.028
566
139.027
571
139.027
536
139.026
550
139.026
556
139.026
567
139.025
526
139.025
570
139.024
532
139.024
545
139.023
527
139.023
538
139.022
541
139.022
510
139.021
549
139.021
564
139.021
532
139.02
503
139.02
562
139.019
545
139.019
547
139.018
549
139.018
560
139.017
571
139.017
538
139.016
608
139.016
535
139.016
552
139.015
518
139.015
571
139.014
528
139.014
591
139.013
536
139.013
529
139.012
566
139.012
601
139.012
561
139.011
516
139.011
520
139.01
458
139.01
524
139.009
562
139.009
534
139.008
520
139.008
536
139.007
511
139.007
575
139.006
526
139.006
567
139.006
560
139.005
539
139.005
570
139.004
552
139.004
537
139.003
595
139.003
577
139.002
572
139.002
500
139.001
544
139.001
549
139.001
538
139
588
139
558
138.999
533
138.999
553
138.998
567
138.998
557
138.997
598
138.997
605
138.996
574
138.996
573
138.996
555
138.995
555
138.995
551
138.994
623
138.994
535
138.993
562
138.993
546
138.992
567
138.992
545
138.991
562
138.991
581
138.991
561
138.99
583
138.99
557
138.989
567
138.989
567
138.988
579
138.988
593
138.987
570
138.987
578
138.986
593
138.986
587
138.985
571
138.985
548
138.985
584
138.984
574
138.984
589
138.983
570
138.983
580
138.982
604
138.982
586
138.981
543
138.981
599
138.98
571
138.98
554
138.979
577
138.979
603
138.979
588
138.978
589
138.978
535
138.977
590
138.977
569
138.976
584
138.976
540
138.975
608
138.975
590
138.974
560
138.974
626
138.973
567
138.973
575
138.973
612
138.972
563
138.972
588
138.971
552
138.971
567
138.97
611
138.97
557
138.969
581
138.969
609
138.968
572
138.968
596
138.967
614
138.967
603
138.967
613
138.966
598
138.966
570
138.965
579
138.965
569
138.964
576
138.964
554
138.963
606
138.963
561
138.962
560
138.962
581
138.961
570
138.961
570
138.96
585
138.96
627
138.96
535
138.959
586
138.959
586
138.958
552
138.958
589
138.957
576
138.957
567
138.956
606
138.956
596
138.955
589
138.955
601
138.954
616
138.954
580
138.953
607
138.953
584
138.953
560
138.952
633
138.952
533
138.951
575
138.951
578
138.95
556
138.95
580
138.949
593
138.949
554
138.948
602
138.948
602
138.947
555
138.947
586
138.946
569
138.946
563
138.946
551
138.945
602
138.945
564
138.944
595
138.944
625
138.943
595
138.943
640
138.942
597
138.942
613
138.941
570
138.941
584
138.94
586
138.94
612
138.939
590
138.939
626
138.938
592
138.938
605
138.938
629
138.937
603
138.937
614
138.936
616
138.936
618
138.935
622
138.935
601
138.934
566
138.934
646
138.933
630
138.933
643
138.932
602
138.932
614
138.931
605
138.931
633
138.93
632
138.93
619
138.93
603
138.929
595
138.929
538
138.928
578
138.928
606
138.927
592
138.927
602
138.926
646
138.926
582
138.925
641
138.925
608
138.924
643
138.924
627
138.923
644
138.923
654
138.922
664
138.922
625
138.922
654
138.921
592
138.921
653
138.92
615
138.92
602
138.919
624
138.919
618
138.918
654
138.918
671
138.917
682
138.917
701
138.916
701
138.916
746
138.915
725
138.915
755
138.914
734
138.914
726
138.913
715
138.913
754
138.912
746
138.912
748
138.912
728
138.911
745
138.911
732
138.91
702
138.91
661
138.909
663
138.909
674
138.908
653
138.908
655
138.907
657
138.907
684
138.906
593
138.906
680
138.905
635
138.905
647
138.904
628
138.904
648
138.903
645
138.903
633
138.902
626
138.902
615
138.902
701
138.901
623
138.901
648
138.9
650
138.9
679
138.899
667
138.899
693
138.898
699
138.898
668
138.897
662
138.897
648
138.896
641
138.896
618
138.895
633
138.895
568
138.894
660
138.894
649
138.893
646
138.893
655
138.892
691
138.892
672
138.891
636
138.891
659
138.891
622
138.89
632
138.89
638
138.889
573
138.889
647
138.888
617
138.888
599
138.887
610
138.887
615
138.886
596
138.886
587
138.885
617
138.885
593
138.884
594
138.884
556
138.883
623
138.883
556
138.882
578
138.882
595
138.881
587
138.881
595
138.88
584
138.88
549
138.879
580
138.879
533
138.878
576
138.878
617
138.877
630
138.877
566
138.877
601
138.876
562
138.876
577
138.875
558
138.875
579
138.874
578
138.874
604
138.873
624
138.873
633
138.872
573
138.872
584
138.871
612
138.871
619
138.87
588
138.87
565
138.869
606
138.869
623
138.868
565
138.868
622
138.867
591
138.867
624
138.866
566
138.866
614
138.865
621
138.865
624
138.864
547
138.864
631
138.863
604
138.863
623
138.862
546
138.862
613
138.862
572
138.861
606
138.861
584
138.86
633
138.86
624
138.859
565
138.859
567
138.858
597
138.858
627
138.857
593
138.857
581
138.856
584
138.856
583
138.855
620
138.855
649
138.854
615
138.854
615
138.853
591
138.853
601
138.852
609
138.852
599
138.851
610
138.851
597
138.85
556
138.85
583
138.849
584
138.849
627
138.848
561
138.848
611
138.847
607
138.847
625
138.846
584
138.846
590
138.845
598
138.845
630
138.844
612
138.844
644
138.843
590
138.843
624
138.842
592
138.842
610
138.841
599
138.841
563
138.841
632
138.84
592
138.84
585
138.839
599
138.839
626
138.838
646
138.838
582
138.837
620
138.837
649
138.836
621
138.836
645
138.835
594
138.835
684
138.834
552
138.834
595
138.833
610
138.833
600
138.832
629
138.832
610
138.831
629
138.831
610
138.83
606
138.83
658
138.829
617
138.829
615
138.828
631
138.828
645
138.827
662
138.827
609
138.826
624
138.826
633
138.825
624
138.825
626
138.824
608
138.824
623
138.823
633
138.823
627
138.822
610
138.822
658
138.821
604
138.821
626
138.82
631
138.82
690
138.819
630
138.819
647
138.818
631
138.818
652
138.817
655
138.817
586
138.816
664
138.816
675
138.815
658
138.815
647
138.814
699
138.814
662
138.813
667
138.813
618
138.812
588
138.812
636
138.811
662
138.811
616
138.81
595
138.81
642
138.809
614
138.809
634
138.808
583
138.808
632
138.807
622
138.807
659
138.806
646
138.806
625
138.805
643
138.805
620
138.804
625
138.804
603
138.803
615
138.803
615
138.802
587
138.802
620
138.801
612
138.801
695
138.8
611
138.8
629
138.799
627
138.799
622
138.798
622
138.798
619
138.797
649
138.797
635
138.796
647
138.796
654
138.795
636
138.795
585
138.794
671
138.794
650
138.793
597
138.793
651
138.792
571
138.792
634
138.791
634
138.791
675
138.79
633
138.79
582
138.789
606
138.789
646
138.788
615
138.788
574
138.787
631
138.787
601
138.786
634
138.786
644
138.785
612
138.785
635
138.784
645
138.784
570
138.783
636
138.783
614
138.782
621
138.782
608
138.781
599
138.781
606
138.78
635
138.78
601
138.779
620
138.779
591
138.778
588
138.778
600
138.777
604
138.777
617
138.776
584
138.776
606
138.775
601
138.775
543
138.774
645
138.774
605
138.773
641
138.773
609
138.772
632
138.772
613
138.771
570
138.771
648
138.77
631
138.77
647
138.769
624
138.769
590
138.768
598
138.768
623
138.767
652
138.767
611
138.766
644
138.766
648
138.765
689
138.765
663
138.764
695
138.764
757
138.763
761
138.763
797
138.762
807
138.762
843
138.761
884
138.761
906
138.76
930
138.76
1047
138.759
1001
138.759
998
138.758
1096
138.758
1050
138.757
1006
138.757
992
138.756
860
138.756
809
138.755
790
138.755
748
138.754
717
138.754
689
138.753
629
138.753
662
138.752
653
138.752
620
138.751
636
138.751
664
138.75
712
138.75
691
138.749
678
138.749
618
138.748
641
138.748
679
138.747
679
138.746
684
138.746
646
138.745
674
138.745
704
138.744
692
138.744
719
138.743
753
138.743
773
138.742
792
138.742
929
138.741
940
138.741
1012
138.74
1064
138.74
1089
138.739
1199
138.739
1332
138.738
1356
138.738
1393
138.737
1402
138.737
1342
138.736
1318
138.736
1175
138.735
1057
138.735
1003
138.734
806
138.734
777
138.733
654
138.733
675
138.732
637
138.732
576
138.731
619
138.731
567
138.73
552
138.73
532
138.729
525
138.729
527
138.728
506
138.728
496
138.727
488
138.727
500
138.726
523
138.726
518
138.725
471
138.724
479
138.724
510
138.723
518
138.723
491
138.722
456
138.722
461
138.721
472
138.721
497
138.72
465
138.72
447
138.719
473
138.719
463
138.718
450
138.718
492
138.717
474
138.717
499
138.716
494
138.716
467
138.715
481
138.715
441
138.714
468
138.714
504
138.713
440
138.713
499
138.712
485
138.712
474
138.711
479
138.711
469
138.71
440
138.71
438
138.709
468
138.709
394
138.708
442
138.707
449
138.707
456
138.706
466
138.706
418
138.705
468
138.705
509
138.704
461
138.704
492
138.703
485
138.703
456
138.702
477
138.702
467
138.701
505
138.701
464
138.7
478
138.7
472
138.699
504
138.699
456
138.698
478
138.698
491
138.697
505
138.697
496
138.696
457
138.696
441
138.695
459
138.695
493
138.694
490
138.693
509
138.693
497
138.692
489
138.692
452
138.691
451
138.691
485
138.69
511
138.69
477
138.689
477
138.689
489
138.688
440
138.688
470
138.687
464
138.687
484
138.686
461
138.686
471
138.685
455
138.685
463
138.684
484
138.684
476
138.683
474
138.683
472
138.682
492
138.682
501
138.681
486
138.68
501
138.68
470
138.679
452
138.679
439
138.678
483
138.678
477
138.677
475
138.677
484
138.676
496
138.676
514
138.675
476
138.675
507
138.674
501
138.674
475
138.673
527
138.673
519
138.672
508
138.672
508
138.671
490
138.671
468
138.67
488
138.669
480
138.669
511
138.668
466
138.668
494
138.667
501
138.667
516
138.666
531
138.666
550
138.665
515
138.665
512
138.664
535
138.664
510
138.663
508
138.663
515
138.662
526
138.662
514
138.661
507
138.661
484
138.66
539
138.659
517
138.659
515
138.658
501
138.658
488
138.657
494
138.657
548
138.656
529
138.656
545
138.655
496
138.655
511
138.654
539
138.654
498
138.653
499
138.653
432
138.652
493
138.652
454
138.651
524
138.651
487
138.65
501
138.649
482
138.649
523
138.648
491
138.648
477
138.647
429
138.647
474
138.646
450
138.646
509
138.645
458
138.645
465
138.644
480
138.644
437
138.643
476
138.643
489
138.642
459
138.642
488
138.641
492
138.64
456
138.64
457
138.639
462
138.639
447
138.638
480
138.638
485
138.637
460
138.637
444
138.636
463
138.636
501
138.635
470
138.635
479
138.634
496
138.634
459
138.633
437
138.633
437
138.632
442
138.631
493
138.631
460
138.63
458
138.63
500
138.629
496
138.629
471
138.628
466
138.628
453
138.627
512
138.627
462
138.626
532
138.626
492
138.625
513
138.625
484
138.624
525
138.623
456
138.623
475
138.622
509
138.622
489
138.621
497
138.621
527
138.62
462
138.62
520
138.619
491
138.619
471
138.618
487
138.618
485
138.617
530
138.617
512
138.616
496
138.615
503
138.615
501
138.614
507
138.614
499
138.613
511
138.613
466
138.612
511
138.612
465
138.611
527
138.611
481
138.61
529
138.61
510
138.609
502
138.609
481
138.608
487
138.607
478
138.607
481
138.606
493
138.606
496
138.605
518
138.605
456
138.604
491
138.604
460
138.603
499
138.603
531
138.602
463
138.602
471
138.601
454
138.6
487
138.6
505
138.599
467
138.599
526
138.598
466
138.598
496
138.597
507
138.597
510
138.596
493
138.596
490
138.595
534
138.595
526
138.594
531
138.593
507
138.593
547
138.592
485
138.592
553
138.591
542
138.591
618
138.59
542
138.59
553
138.589
573
138.589
583
138.588
618
138.588
563
138.587
555
138.586
581
138.586
613
138.585
635
138.585
620
138.584
658
138.584
645
138.583
621
138.583
647
138.582
623
138.582
658
138.581
565
138.581
562
138.58
552
138.579
516
138.579
490
138.578
448
138.578
426
138.577
482
138.577
446
138.576
452
138.576
394
138.575
485
138.575
415
138.574
420
138.573
433
138.573
435
138.572
449
138.572
425
138.571
459
138.571
412
138.57
402
138.57
412
138.569
465
138.569
441
138.568
453
138.568
411
138.567
429
138.566
440
138.566
397
138.565
439
138.565
409
138.564
454
138.564
405
138.563
464
138.563
431
138.562
451
138.562
404
138.561
413
138.56
408
138.56
441
138.559
427
138.559
388
138.558
424
138.558
412
138.557
435
138.557
436
138.556
392
138.556
448
138.555
412
138.554
448
138.554
441
138.553
417
138.553
417
138.552
429
138.552
414
138.551
459
138.551
426
138.55
445
138.55
405
138.549
392
138.548
436
138.548
422
138.547
410
138.547
447
138.546
461
138.546
420
138.545
455
138.545
454
138.544
440
138.544
432
138.543
492
138.542
409
138.542
454
138.541
458
138.541
487
138.54
423
138.54
420
138.539
407
138.539
444
138.538
427
138.537
464
138.537
449
138.536
436
138.536
475
138.535
453
138.535
434
138.534
444
138.534
470
138.533
481
138.533
439
138.532
429
138.531
441
138.531
480
138.53
491
138.53
447
138.529
487
138.529
470
138.528
468
138.528
477
138.527
466
138.527
488
138.526
473
138.525
464
138.525
459
138.524
474
138.524
442
138.523
499
138.523
445
138.522
449
138.522
459
138.521
485
138.52
495
138.52
478
138.519
471
138.519
494
138.518
483
138.518
478
138.517
483
138.517
474
138.516
513
138.515
464
138.515
494
138.514
459
138.514
427
138.513
440
138.513
462
138.512
480
138.512
416
138.511
464
138.51
450
138.51
461
138.509
475
138.509
452
138.508
446
138.508
427
138.507
449
138.507
425
138.506
446
138.506
448
138.505
439
138.504
431
138.504
441
138.503
431
138.503
428
138.502
395
138.502
431
138.501
422
138.501
410
138.5
403
138.499
410
138.499
406
138.498
438
138.498
398
138.497
427
138.497
423
138.496
440
138.496
472
138.495
449
138.494
400
138.494
402
138.493
399
138.493
416
138.492
421
138.492
464
138.491
453
138.491
400
138.49
401
138.489
446
138.489
387
138.488
402
138.488
393
138.487
396
138.487
426
138.486
414
138.485
421
138.485
389
138.484
417
138.484
469
138.483
431
138.483
424
138.482
446
138.482
446
138.481
424
138.48
429
138.48
396
138.479
408
138.479
420
138.478
450
138.478
455
138.477
437
138.477
486
138.476
455
138.475
462
138.475
482
138.474
507
138.474
490
138.473
453
138.473
500
138.472
493
138.472
465
138.471
463
138.47
446
138.47
457
138.469
459
138.469
471
138.468
457
138.468
462
138.467
488
138.466
460
138.466
454
138.465
413
138.465
440
138.464
416
138.464
454
138.463
464
138.463
440
138.462
398
138.461
443
138.461
420
138.46
450
138.46
496
138.459
472
138.459
467
138.458
485
138.457
411
138.457
467
138.456
471
138.456
507
138.455
482
138.455
554
138.454
565
138.454
580
138.453
660
138.452
682
138.452
862
138.451
940
138.451
1057
138.45
1166
138.45
1382
138.449
1459
138.448
1540
138.448
1556
138.447
1425
138.447
1508
138.446
1380
138.446
1498
138.445
1592
138.444
1498
138.444
1286
138.443
1102
138.443
784
138.442
614
138.442
459
138.441
400
138.441
382
138.44
391
138.439
347
138.439
377
138.438
369
138.438
330
138.437
337
138.437
315
138.436
329
138.435
335
138.435
320
138.434
325
138.434
318
138.433
348
138.433
315
138.432
335
138.431
291
138.431
324
138.43
314
138.43
305
138.429
274
138.429
308
138.428
282
138.427
308
138.427
309
138.426
299
138.426
285
138.425
285
138.425
311
138.424
295
138.424
292
138.423
281
138.422
283
138.422
289
138.421
263
138.421
294
138.42
260
138.42
278
138.419
292
138.418
282
138.418
311
138.417
311
138.417
288
138.416
332
138.416
298
138.415
299
138.414
299
138.414
304
138.413
307
138.413
319
138.412
340
138.412
319
138.411
321
138.41
329
138.41
327
138.409
336
138.409
361
138.408
334
138.408
341
138.407
327
138.406
333
138.406
328
138.405
337
138.405
359
138.404
340
138.404
351
138.403
373
138.402
323
138.402
347
138.401
340
138.401
360
138.4
325
138.4
326
138.399
309
138.398
327
138.398
335
138.397
300
138.397
308
138.396
307
138.396
353
138.395
332
138.394
334
138.394
380
138.393
395
138.393
385
138.392
422
138.392
399
138.391
493
138.39
428
138.39
440
138.389
453
138.389
460
138.388
487
138.387
565
138.387
515
138.386
573
138.386
607
138.385
616
138.385
676
138.384
740
138.383
852
138.383
876
138.382
879
138.382
934
138.381
877
138.381
871
138.38
850
138.379
779
138.379
715
138.378
652
138.378
698
138.377
652
138.377
736
138.376
763
138.375
838
138.375
877
138.374
825
138.374
813
138.373
728
138.373
608
138.372
481
138.371
336
138.371
314
138.37
259
138.37
262
138.369
240
138.368
233
138.368
219
138.367
204
138.367
197
138.366
174
138.366
184
138.365
195
138.364
202
138.364
196
138.363
187
138.363
189
138.362
178
138.362
191
138.361
192
138.36
201
138.36
183
138.359
186
138.359
156
138.358
181
138.357
171
138.357
180
138.356
184
138.356
172
138.355
168
138.355
193
138.354
181
138.353
180
138.353
171
138.352
191
138.352
177
138.351
164
138.35
177
138.35
193
138.349
188
138.349
202
138.348
210
138.348
202
138.347
200
138.346
222
138.346
199
138.345
175
138.345
204
138.344
209
138.344
192
138.343
183
138.342
205
138.342
198
138.341
186
138.341
178
138.34
183
138.339
185
138.339
199
138.338
183
138.338
203
138.337
194
138.337
208
138.336
207
138.335
198
138.335
220
138.334
240
138.334
233
138.333
241
138.332
222
138.332
217
138.331
193
138.331
218
138.33
190
138.33
230
138.329
195
138.328
208
138.328
190
138.327
195
138.327
175
138.326
181
138.325
183
138.325
198
138.324
191
138.324
188
138.323
179
138.322
189
138.322
183
138.321
191
138.321
198
138.32
165
138.32
180
138.319
176
138.318
171
138.318
147
138.317
179
138.317
148
138.316
165
138.315
168
138.315
179
138.314
172
138.314
186
138.313
191
138.313
156
138.312
187
138.311
153
138.311
176
138.31
178
138.31
157
138.309
140
138.308
146
138.308
171
138.307
161
138.307
134
138.306
157
138.305
142
138.305
157
138.304
151
138.304
153
138.303
138
138.303
151
138.302
181
138.301
156
138.301
150
138.3
127
138.3
161
138.299
159
138.298
124
138.298
153
138.297
159
138.297
155
138.296
160
138.295
158
138.295
167
138.294
161
138.294
139
138.293
161
138.292
151
138.292
163
138.291
164
138.291
161
138.29
184
138.29
176
138.289
174
138.288
177
138.288
166
138.287
182
138.287
148
138.286
161
138.285
166
138.285
174
138.284
163
138.284
183
138.283
182
138.282
187
138.282
164
138.281
162
138.281
176
138.28
183
138.279
157
138.279
157
138.278
159
138.278
183
138.277
195
138.276
153
138.276
140
138.275
169
138.275
156
138.274
142
138.274
166
138.273
194
138.272
136
138.272
168
138.271
147
138.271
169
138.27
145
138.269
142
138.269
147
138.268
161
138.268
152
138.267
180
138.266
148
138.266
152
138.265
189
138.265
163
138.264
160
138.263
188
138.263
188
138.262
187
138.262
183
138.261
193
138.26
188
138.26
183
138.259
208
138.259
202
138.258
193
138.257
220
138.257
214
138.256
255
138.256
250
138.255
265
138.254
244
138.254
289
138.253
307
138.253
302
138.252
309
138.251
325
138.251
329
138.25
320
138.25
337
138.249
327
138.248
298
138.248
243
138.247
218
138.247
220
138.246
199
138.245
177
138.245
147
138.244
131
138.244
143
138.243
138
138.243
134
138.242
123
138.241
99
138.241
117
138.24
118
138.24
117
138.239
110
138.238
120
138.238
106
138.237
138
138.237
108
138.236
108
138.235
119
138.235
109
138.234
84
138.234
106
138.233
91
138.232
92
138.232
97
138.231
93
138.231
88
138.23
80
138.229
98
138.229
91
138.228
83
138.227
89
138.227
86
138.226
91
138.226
105
138.225
103
138.224
112
138.224
120
138.223
133
138.223
133
138.222
115
138.221
130
138.221
175
138.22
129
138.22
129
138.219
101
138.218
111
138.218
94
138.217
103
138.217
102
138.216
117
138.215
97
138.215
114
138.214
120
138.214
86
138.213
105
138.212
89
138.212
80
138.211
72
138.211
72
138.21
70
138.209
81
138.209
72
138.208
87
138.208
75
138.207
84
138.206
77
138.206
81
138.205
78
138.205
73
138.204
68
138.203
78
138.203
68
138.202
74
138.202
72
138.201
65
138.2
66
138.2
51
138.199
66
138.199
63
138.198
59
138.197
62
138.197
70
138.196
64
138.195
84
138.195
80
138.194
104
138.194
107
138.193
90
138.192
71
138.192
83
138.191
99
138.191
96
138.19
105
138.189
107
138.189
122
138.188
113
138.188
133
138.187
112
138.186
165
138.186
165
138.185
176
138.185
192
138.184
212
138.183
203
138.183
209
138.182
221
138.182
238
138.181
258
138.18
285
138.18
287
138.179
315
138.178
336
138.178
327
138.177
314
138.177
320
138.176
273
138.175
278
138.175
232
138.174
222
138.174
172
138.173
171
138.172
148
138.172
140
138.171
135
138.171
96
138.17
95
138.169
49
138.169
56
138.168
43
138.167
41
138.167
22
138.166
30
138.166
30
138.165
32
138.164
23
138.164
23
138.163
26
138.163
19
138.162
26
138.161
18
138.161
15
138.16
19
138.16
24
138.159
14
138.158
30
138.158
11
138.157
18
138.156
19
138.156
23
138.155
23
138.155
25
138.154
26
138.153
23
138.153
23
138.152
34
138.152
44
138.151
56
138.15
52
138.15
60
138.149
63
138.148
58
138.148
95
138.147
80
138.147
84
138.146
77
138.145
89
138.145
72
138.144
67
138.144
70
138.143
60
138.142
58
138.142
52
138.141
50
138.141
68
138.14
56
138.139
56
138.139
49
138.138
62
138.137
Cr 2p 2
counter electrode conditioning
2024
12
21
0
0
0
0
11
Casa Info Follows
0
0
0
0
20241221_WB035_2_103_1_conditioning_213741.vms Dir:C:\Users\Stani\ownCloud\XPS\2024_12_21\BAEBS_02\
20241221_WB035_2.(sample: unk).(1, conditioning).(acq: unk)
( 0.028686 m , -0.000602 m , 0.169483 m ) Angle: 45.0062 degrees , -0.1 degrees
20241221_WB035_2
1
1
XPS
0
0
Al
1486.6
52.97
200
200
1e+037
1e+037
FAT
27
1e+037
4.433
1e+037
1e+037
1e+037
1e+037
1e+037
Cr
2p
-1
Kinetic Energy
eV
879.6
0.05
2
Intensity
d
Transmission
d
pulse counting
0.12
1
1e+037
1e+037
1e+037
1e+037
4
ESCAPE DEPTH TYPE
d
0
PHI_AtomicNumber
d
24
MFP Exponent
d
0
PROPAGATION_CONVERGED
d
1
1602
0
1
0
1
457
24.0401
429
24.0398
480
24.0396
436
24.0393
476
24.039
417
24.0387
444
24.0384
430
24.0381
472
24.0378
486
24.0375
464
24.0372
483
24.0369
464
24.0366
480
24.0364
450
24.0361
475
24.0358
469
24.0355
479
24.0352
462
24.0349
441
24.0346
484
24.0343
441
24.034
505
24.0337
469
24.0335
471
24.0332
446
24.0329
456
24.0326
466
24.0323
488
24.032
511
24.0317
468
24.0314
470
24.0311
484
24.0308
440
24.0306
442
24.0303
461
24.03
470
24.0297
473
24.0294
453
24.0291
485
24.0288
482
24.0285
449
24.0282
431
24.0279
484
24.0277
415
24.0274
447
24.0271
482
24.0268
483
24.0265
483
24.0262
481
24.0259
475
24.0256
458
24.0253
448
24.025
485
24.0247
468
24.0245
489
24.0242
502
24.0239
454
24.0236
419
24.0233
482
24.023
451
24.0227
479
24.0224
449
24.0221
463
24.0218
473
24.0216
467
24.0213
455
24.021
478
24.0207
456
24.0204
462
24.0201
531
24.0198
468
24.0195
452
24.0192
443
24.0189
506
24.0186
460
24.0184
485
24.0181
451
24.0178
468
24.0175
455
24.0172
490
24.0169
500
24.0166
474
24.0163
451
24.016
454
24.0157
452
24.0155
457
24.0152
467
24.0149
477
24.0146
489
24.0143
458
24.014
444
24.0137
466
24.0134
424
24.0131
446
24.0128
504
24.0125
484
24.0123
499
24.012
465
24.0117
469
24.0114
490
24.0111
498
24.0108
512
24.0105
498
24.0102
485
24.0099
488
24.0096
460
24.0093
457
24.0091
442
24.0088
465
24.0085
482
24.0082
472
24.0079
436
24.0076
482
24.0073
482
24.007
512
24.0067
469
24.0064
481
24.0061
458
24.0059
461
24.0056
430
24.0053
441
24.005
478
24.0047
474
24.0044
443
24.0041
471
24.0038
448
24.0035
467
24.0032
493
24.0029
497
24.0027
460
24.0024
499
24.0021
433
24.0018
429
24.0015
462
24.0012
476
24.0009
487
24.0006
448
24.0003
461
24
459
23.9997
493
23.9995
483
23.9992
462
23.9989
465
23.9986
480
23.9983
456
23.998
479
23.9977
495
23.9974
494
23.9971
462
23.9968
482
23.9965
444
23.9963
465
23.996
446
23.9957
483
23.9954
480
23.9951
460
23.9948
472
23.9945
485
23.9942
462
23.9939
505
23.9936
477
23.9933
464
23.993
454
23.9928
462
23.9925
486
23.9922
452
23.9919
459
23.9916
462
23.9913
469
23.991
466
23.9907
500
23.9904
452
23.9901
473
23.9898
465
23.9896
505
23.9893
449
23.989
467
23.9887
455
23.9884
504
23.9881
480
23.9878
498
23.9875
471
23.9872
480
23.9869
450
23.9866
460
23.9863
483
23.9861
465
23.9858
444
23.9855
459
23.9852
452
23.9849
516
23.9846
487
23.9843
481
23.984
434
23.9837
490
23.9834
454
23.9831
481
23.9829
457
23.9826
514
23.9823
454
23.982
486
23.9817
459
23.9814
453
23.9811
437
23.9808
498
23.9805
497
23.9802
456
23.9799
467
23.9796
461
23.9794
464
23.9791
480
23.9788
499
23.9785
509
23.9782
461
23.9779
498
23.9776
445
23.9773
466
23.977
465
23.9767
514
23.9764
459
23.9761
486
23.9759
480
23.9756
454
23.9753
491
23.975
447
23.9747
471
23.9744
468
23.9741
498
23.9738
499
23.9735
477
23.9732
496
23.9729
493
23.9726
463
23.9724
471
23.9721
478
23.9718
459
23.9715
468
23.9712
465
23.9709
498
23.9706
471
23.9703
480
23.97
498
23.9697
488
23.9694
476
23.9691
468
23.9689
482
23.9686
483
23.9683
468
23.968
486
23.9677
489
23.9674
502
23.9671
503
23.9668
436
23.9665
476
23.9662
449
23.9659
491
23.9656
478
23.9654
441
23.9651
487
23.9648
453
23.9645
476
23.9642
499
23.9639
462
23.9636
500
23.9633
464
23.963
482
23.9627
474
23.9624
500
23.9621
480
23.9618
456
23.9616
474
23.9613
446
23.961
484
23.9607
468
23.9604
491
23.9601
446
23.9598
479
23.9595
488
23.9592
444
23.9589
429
23.9586
526
23.9583
469
23.9581
475
23.9578
474
23.9575
495
23.9572
467
23.9569
462
23.9566
490
23.9563
456
23.956
475
23.9557
475
23.9554
500
23.9551
484
23.9548
440
23.9545
484
23.9543
477
23.954
469
23.9537
504
23.9534
490
23.9531
478
23.9528
515
23.9525
479
23.9522
501
23.9519
489
23.9516
491
23.9513
496
23.951
514
23.9507
494
23.9505
448
23.9502
481
23.9499
485
23.9496
462
23.9493
509
23.949
478
23.9487
472
23.9484
484
23.9481
480
23.9478
479
23.9475
485
23.9472
448
23.9469
517
23.9467
476
23.9464
479
23.9461
474
23.9458
494
23.9455
467
23.9452
455
23.9449
497
23.9446
481
23.9443
510
23.944
459
23.9437
511
23.9434
509
23.9431
478
23.9429
499
23.9426
446
23.9423
484
23.942
432
23.9417
505
23.9414
478
23.9411
461
23.9408
458
23.9405
485
23.9402
504
23.9399
489
23.9396
474
23.9393
448
23.9391
445
23.9388
490
23.9385
493
23.9382
481
23.9379
495
23.9376
449
23.9373
481
23.937
449
23.9367
476
23.9364
486
23.9361
486
23.9358
501
23.9355
499
23.9352
458
23.935
506
23.9347
478
23.9344
527
23.9341
510
23.9338
511
23.9335
511
23.9332
472
23.9329
474
23.9326
509
23.9323
514
23.932
475
23.9317
509
23.9314
516
23.9311
484
23.9309
522
23.9306
487
23.9303
453
23.93
461
23.9297
467
23.9294
501
23.9291
457
23.9288
511
23.9285
487
23.9282
481
23.9279
492
23.9276
523
23.9273
472
23.9271
529
23.9268
536
23.9265
532
23.9262
573
23.9259
523
23.9256
532
23.9253
538
23.925
522
23.9247
500
23.9244
567
23.9241
521
23.9238
600
23.9235
565
23.9232
518
23.9229
509
23.9227
580
23.9224
536
23.9221
579
23.9218
577
23.9215
551
23.9212
510
23.9209
570
23.9206
534
23.9203
548
23.92
559
23.9197
562
23.9194
518
23.9191
538
23.9188
571
23.9186
577
23.9183
554
23.918
611
23.9177
607
23.9174
507
23.9171
537
23.9168
570
23.9165
536
23.9162
565
23.9159
555
23.9156
547
23.9153
537
23.915
574
23.9147
543
23.9145
536
23.9142
514
23.9139
554
23.9136
522
23.9133
549
23.913
576
23.9127
527
23.9124
561
23.9121
526
23.9118
480
23.9115
503
23.9112
500
23.9109
480
23.9106
513
23.9103
543
23.9101
518
23.9098
517
23.9095
512
23.9092
522
23.9089
525
23.9086
544
23.9083
508
23.908
552
23.9077
498
23.9074
569
23.9071
500
23.9068
493
23.9065
517
23.9062
516
23.9059
501
23.9057
518
23.9054
540
23.9051
514
23.9048
504
23.9045
520
23.9042
516
23.9039
531
23.9036
491
23.9033
535
23.903
518
23.9027
523
23.9024
531
23.9021
516
23.9018
538
23.9015
536
23.9013
502
23.901
542
23.9007
500
23.9004
564
23.9001
539
23.8998
510
23.8995
503
23.8992
496
23.8989
517
23.8986
526
23.8983
514
23.898
508
23.8977
469
23.8974
492
23.8971
457
23.8969
477
23.8966
467
23.8963
487
23.896
497
23.8957
502
23.8954
490
23.8951
525
23.8948
484
23.8945
501
23.8942
493
23.8939
505
23.8936
481
23.8933
497
23.893
509
23.8927
472
23.8924
496
23.8922
452
23.8919
477
23.8916
453
23.8913
484
23.891
514
23.8907
461
23.8904
502
23.8901
468
23.8898
458
23.8895
453
23.8892
490
23.8889
467
23.8886
473
23.8883
490
23.888
471
23.8877
502
23.8875
465
23.8872
481
23.8869
497
23.8866
458
23.8863
492
23.886
449
23.8857
463
23.8854
488
23.8851
478
23.8848
482
23.8845
469
23.8842
472
23.8839
479
23.8836
479
23.8833
457
23.883
446
23.8828
419
23.8825
450
23.8822
470
23.8819
475
23.8816
443
23.8813
479
23.881
486
23.8807
428
23.8804
464
23.8801
456
23.8798
504
23.8795
483
23.8792
461
23.8789
510
23.8786
504
23.8783
496
23.878
485
23.8778
487
23.8775
514
23.8772
477
23.8769
478
23.8766
490
23.8763
472
23.876
459
23.8757
466
23.8754
484
23.8751
542
23.8748
476
23.8745
499
23.8742
502
23.8739
500
23.8736
516
23.8733
507
23.873
533
23.8728
514
23.8725
511
23.8722
547
23.8719
550
23.8716
621
23.8713
565
23.871
578
23.8707
540
23.8704
589
23.8701
585
23.8698
605
23.8695
632
23.8692
670
23.8689
642
23.8686
673
23.8683
719
23.868
660
23.8678
715
23.8675
691
23.8672
677
23.8669
694
23.8666
682
23.8663
716
23.866
685
23.8657
682
23.8654
765
23.8651
735
23.8648
730
23.8645
705
23.8642
722
23.8639
712
23.8636
766
23.8633
708
23.863
700
23.8628
676
23.8625
683
23.8622
656
23.8619
635
23.8616
628
23.8613
626
23.861
597
23.8607
624
23.8604
598
23.8601
567
23.8598
566
23.8595
520
23.8592
504
23.8589
499
23.8586
571
23.8583
520
23.858
523
23.8577
514
23.8575
541
23.8572
516
23.8569
531
23.8566
477
23.8563
498
23.856
515
23.8557
508
23.8554
491
23.8551
507
23.8548
530
23.8545
503
23.8542
486
23.8539
494
23.8536
504
23.8533
435
23.853
530
23.8527
504
23.8524
541
23.8521
477
23.8519
518
23.8516
477
23.8513
539
23.851
486
23.8507
533
23.8504
499
23.8501
489
23.8498
514
23.8495
484
23.8492
542
23.8489
492
23.8486
546
23.8483
454
23.848
516
23.8477
516
23.8474
545
23.8471
527
23.8468
551
23.8466
511
23.8463
547
23.846
515
23.8457
512
23.8454
524
23.8451
542
23.8448
497
23.8445
501
23.8442
530
23.8439
492
23.8436
559
23.8433
536
23.843
482
23.8427
509
23.8424
503
23.8421
502
23.8418
481
23.8415
486
23.8412
480
23.8409
513
23.8407
467
23.8404
509
23.8401
461
23.8398
501
23.8395
519
23.8392
506
23.8389
528
23.8386
465
23.8383
515
23.838
492
23.8377
490
23.8374
456
23.8371
474
23.8368
467
23.8365
449
23.8362
444
23.8359
509
23.8356
428
23.8353
446
23.8351
450
23.8348
441
23.8345
438
23.8342
414
23.8339
449
23.8336
451
23.8333
448
23.833
463
23.8327
425
23.8324
437
23.8321
434
23.8318
457
23.8315
422
23.8312
444
23.8309
403
23.8306
422
23.8303
414
23.83
418
23.8297
399
23.8294
390
23.8291
428
23.8289
415
23.8286
461
23.8283
412
23.828
412
23.8277
406
23.8274
394
23.8271
487
23.8268
386
23.8265
437
23.8262
408
23.8259
386
23.8256
419
23.8253
447
23.825
447
23.8247
438
23.8244
400
23.8241
393
23.8238
420
23.8235
436
23.8232
412
23.823
413
23.8227
429
23.8224
466
23.8221
409
23.8218
413
23.8215
424
23.8212
402
23.8209
422
23.8206
436
23.8203
419
23.82
427
23.8197
413
23.8194
403
23.8191
437
23.8188
422
23.8185
418
23.8182
423
23.8179
438
23.8176
438
23.8173
386
23.817
408
23.8167
406
23.8165
435
23.8162
400
23.8159
383
23.8156
393
23.8153
424
23.815
387
23.8147
455
23.8144
416
23.8141
381
23.8138
430
23.8135
405
23.8132
414
23.8129
471
23.8126
451
23.8123
452
23.812
422
23.8117
416
23.8114
433
23.8111
402
23.8108
402
23.8105
418
23.8102
388
23.81
423
23.8097
444
23.8094
414
23.8091
425
23.8088
450
23.8085
383
23.8082
435
23.8079
443
23.8076
417
23.8073
429
23.807
423
23.8067
369
23.8064
452
23.8061
433
23.8058
O 1s 3
counter electrode conditioning
2024
12
21
0
0
0
0
11
Casa Info Follows
0
0
0
0
20241221_WB035_2_103_1_conditioning_213741.vms Dir:C:\Users\Stani\ownCloud\XPS\2024_12_21\BAEBS_02\
20241221_WB035_2.(sample: unk).(1, conditioning).(acq: unk)
( 0.028686 m , -0.000602 m , 0.169483 m ) Angle: 45.0062 degrees , -0.1 degrees
20241221_WB035_2
1
1
XPS
0
0
Al
1486.6
52.97
200
200
1e+037
1e+037
FAT
27
1e+037
4.433
1e+037
1e+037
1e+037
1e+037
1e+037
O
1s
-1
Kinetic Energy
eV
951.6
0.05
2
Intensity
d
Transmission
d
pulse counting
0.12
1
1e+037
1e+037
1e+037
1e+037
3
ESCAPE DEPTH TYPE
d
0
PHI_AtomicNumber
d
8
MFP Exponent
d
0
482
0
1
0
1
365
23.6153
383
23.615
352
23.6147
376
23.6144
356
23.6141
378
23.6138
387
23.6135
366
23.6132
367
23.6129
366
23.6126
349
23.6123
369
23.612
379
23.6117
346
23.6114
354
23.6111
381
23.6108
386
23.6105
361
23.6102
340
23.6099
366
23.6096
330
23.6093
386
23.609
353
23.6087
354
23.6084
387
23.6081
388
23.6078
347
23.6075
357
23.6072
361
23.6069
359
23.6066
354
23.6063
384
23.606
359
23.6057
376
23.6054
387
23.6051
386
23.6048
364
23.6045
382
23.6042
369
23.6039
360
23.6036
357
23.6033
391
23.603
347
23.6027
330
23.6024
376
23.6021
384
23.6018
363
23.6015
391
23.6012
377
23.6009
387
23.6006
360
23.6003
345
23.6
384
23.5997
363
23.5994
376
23.5991
365
23.5988
352
23.5985
389
23.5982
385
23.5979
359
23.5976
381
23.5973
377
23.597
374
23.5967
350
23.5964
386
23.5961
364
23.5958
387
23.5955
367
23.5952
349
23.5949
378
23.5946
368
23.5943
368
23.594
365
23.5937
332
23.5934
360
23.5931
392
23.5928
353
23.5925
384
23.5922
371
23.5919
411
23.5916
390
23.5913
365
23.591
395
23.5907
414
23.5904
372
23.5901
375
23.5898
414
23.5895
425
23.5892
397
23.5889
432
23.5886
395
23.5883
371
23.588
394
23.5877
374
23.5874
416
23.5871
460
23.5868
431
23.5865
460
23.5862
437
23.5859
434
23.5856
444
23.5853
462
23.585
464
23.5847
443
23.5844
439
23.5841
438
23.5838
452
23.5835
478
23.5832
472
23.5829
487
23.5826
480
23.5823
468
23.582
494
23.5817
538
23.5814
538
23.5811
541
23.5808
534
23.5805
532
23.5802
504
23.5799
531
23.5796
534
23.5793
566
23.579
553
23.5787
550
23.5784
552
23.5781
593
23.5778
592
23.5775
601
23.5772
611
23.5769
629
23.5766
624
23.5763
624
23.576
733
23.5757
694
23.5754
764
23.5751
732
23.5748
775
23.5745
771
23.5742
834
23.5739
781
23.5736
852
23.5733
855
23.573
844
23.5727
885
23.5724
997
23.5721
969
23.5718
998
23.5715
1050
23.5712
1051
23.5709
1093
23.5706
1159
23.5703
1118
23.57
1205
23.5697
1217
23.5694
1272
23.5691
1292
23.5688
1358
23.5685
1365
23.5682
1475
23.5679
1406
23.5676
1536
23.5673
1671
23.567
1664
23.5667
1773
23.5664
1734
23.5661
1871
23.5658
1830
23.5655
1939
23.5652
1893
23.5649
1927
23.5646
1990
23.5643
1951
23.564
1983
23.5636
1903
23.5633
1956
23.563
1841
23.5627
1807
23.5624
1730
23.5621
1624
23.5618
1539
23.5615
1478
23.5612
1384
23.5609
1300
23.5606
1143
23.5603
1074
23.56
1012
23.5597
960
23.5594
868
23.5591
785
23.5588
677
23.5585
654
23.5582
578
23.5579
580
23.5576
488
23.5573
488
23.557
437
23.5567
463
23.5564
374
23.5561
368
23.5558
340
23.5555
356
23.5552
306
23.5549
349
23.5546
301
23.5543
314
23.554
288
23.5537
315
23.5534
292
23.5531
308
23.5528
296
23.5525
250
23.5522
264
23.5519
272
23.5516
282
23.5513
273
23.551
266
23.5507
274
23.5504
281
23.5501
281
23.5498
290
23.5495
270
23.5492
267
23.5489
270
23.5486
253
23.5483
249
23.548
247
23.5477
228
23.5474
242
23.5471
249
23.5468
272
23.5465
245
23.5462
291
23.5459
263
23.5456
276
23.5453
277
23.545
255
23.5447
270
23.5444
239
23.5441
293
23.5438
284
23.5435
241
23.5432
Mn 2p 4
counter electrode conditioning
2024
12
21
0
0
0
0
25
Casa Info Follows
0
0
1
CASA region (*Mn 2p*) (*Shirley*) 840.48813 854.60384 15.1619 11 0 0 0 -450 0 0 (*Mn 2p*) 54.938 0 13.91
13
CASA comp (*Mn 2p 3+ A*) (*LA(50)*) Area 3296.7335 1e-020 129718.49 -1 1 MFWHM 1.6 1.6 1.6 -1 1 Position 848.32694 840.48813 849.78633 -1 1 RSF 15.1619 MASS 54.938 INDEX 1 (*Mn 2p*) CONST (**) UNCORRECTEDRSF 13.91
CASA comp (*Mn 2p 3+ B*) (*LA(50)*) Area 3296.7335 1e-020 28704 0 1 MFWHM 1.6 2.23 2.23 0 1 Position 847.62694 0 0 0 -0.7 RSF 15.1619 MASS 54.938 INDEX 1 (*Mn 2p*) CONST (**) UNCORRECTEDRSF 13.91
CASA comp (*Mn 2p 3+ C*) (*LA(50)*) Area 3817.6173 1e-020 30032.068 0 1.158 MFWHM 1.6 2.9 2.9 0 1 Position 846.81694 0 0 0 -1.51 RSF 15.1619 MASS 54.938 INDEX 1 (*Mn 2p*) CONST (**) UNCORRECTEDRSF 13.91
CASA comp (*Mn 2p 3+ D*) (*LA(50)*) Area 2406.6154 1e-020 117392 0 0.73 MFWHM 1.6 0.31666667 7.9166667 0 1 Position 845.79694 0 0 0 -2.53 RSF 15.1619 MASS 54.938 INDEX 1 (*Mn 2p*) CONST (**) UNCORRECTEDRSF 13.91
CASA comp (*Mn 2p 3+ E*) (*LA(50)*) Area 919.78863 1e-020 117392 0 0.279 MFWHM 1.6 0.31666667 7.9166667 0 1 Position 844.42694 0 0 0 -3.9 RSF 15.1619 MASS 54.938 INDEX 1 (*Mn 2p*) CONST (**) UNCORRECTEDRSF 13.91
CASA comp (*Mn 2p 2+ A*) (*GL(30)*) Area 1e-020 1e-020 139656 -1 1 MFWHM 1.2 1.2 1.2 -1 1 Position 848.37694 0 0 0 0.05 RSF 15.1619 MASS 54.938 INDEX 2 (*Mn 2p*) CONST (**) UNCORRECTEDRSF 13.91
CASA comp (*Mn 2p 2+ B*) (*GL(30)*) Area 7.5e-021 1e-020 139656 5 0.75 MFWHM 1.2 0.4 10 5 1 Position 847.52194 0 0 0 -0.805 RSF 15.1619 MASS 54.938 INDEX 2 (*Mn 2p*) CONST (**) UNCORRECTEDRSF 13.91
CASA comp (*Mn 2p 2+ C*) (*GL(30)*) Area 6e-021 1e-020 139656 5 0.6 MFWHM 1.2 0.4 10 5 1 Position 846.87694 0 0 0 -1.45 RSF 15.1619 MASS 54.938 INDEX 2 (*Mn 2p*) CONST (**) UNCORRECTEDRSF 13.91
CASA comp (*Mn 2p 2+ D*) (*GL(30)*) Area 4e-021 1e-020 139656 5 0.4 MFWHM 1.2 0.4 10 5 1 Position 845.97694 0 0 0 -2.35 RSF 15.1619 MASS 54.938 INDEX 2 (*Mn 2p*) CONST (**) UNCORRECTEDRSF 13.91
CASA comp (*Mn 2p 2+ E*) (*GL(30)*) Area 2e-021 1e-020 139656 5 0.2 MFWHM 1.2 0.4 10 5 1 Position 844.77694 0 0 0 -3.55 RSF 15.1619 MASS 54.938 INDEX 2 (*Mn 2p*) CONST (**) UNCORRECTEDRSF 13.91
CASA comp (*Mn 2p 2+ F*) (*GL(30)*) Area 8e-022 1e-020 139656 5 0.08 MFWHM 1.67 1.67 1.67 -1 1 Position 843.52694 0 0 0 -4.8 RSF 15.1619 MASS 54.938 INDEX 2 (*Mn 2p*) CONST (**) UNCORRECTEDRSF 13.91
CASA comp (*Mn 2p 2+ G*) (*GL(30)*) Area 3.2e-021 1e-020 133078 5 0.32 MFWHM 2.69 2.69 2.69 -1 1 Position 841.49694 0 0 0 -6.83 RSF 15.1619 MASS 54.938 INDEX 2 (*Mn 2p*) CONST (**) UNCORRECTEDRSF 13.91
CASA comp (*Mn 2p 2+ H*) (*GL(30)*) Area 3.9e-022 1e-020 131514 5 0.039 MFWHM 1.47 1.47 1.47 -1 1 Position 850.02694 0 0 0 1.7 RSF 15.1619 MASS 54.938 INDEX 2 (*Mn 2p*) CONST (**) UNCORRECTEDRSF 13.91
20241221_WB035_2_103_1_conditioning_213741.vms Dir:C:\Users\Stani\ownCloud\XPS\2024_12_21\BAEBS_02\
20241221_WB035_2.(sample: unk).(1, conditioning).(acq: unk)
( 0.028686 m , -0.000602 m , 0.169483 m ) Angle: 45.0062 degrees , -0.1 degrees
20241221_WB035_2
1
1
XPS
0
0
Al
1486.6
52.97
200
200
1e+037
1e+037
FAT
27
1e+037
4.433
1e+037
1e+037
1e+037
1e+037
1e+037
Mn
2p
-1
Kinetic Energy
eV
816.6
0.05
2
Intensity
d
Transmission
d
pulse counting
0.12
1
1e+037
1e+037
1e+037
1e+037
4
ESCAPE DEPTH TYPE
d
0
PHI_AtomicNumber
d
25
MFP Exponent
d
0
PROPAGATION_CONVERGED
d
1
1602
0
1
0
1
618
24.3993
613
24.399
604
24.3987
579
24.3984
595
24.3981
637
24.3979
600
24.3976
565
24.3973
619
24.397
611
24.3967
616
24.3965
598
24.3962
653
24.3959
614
24.3956
601
24.3953
575
24.3951
646
24.3948
622
24.3945
660
24.3942
641
24.3939
618
24.3937
611
24.3934
661
24.3931
611
24.3928
582
24.3925
661
24.3923
603
24.392
616
24.3917
582
24.3914
620
24.3911
626
24.3909
600
24.3906
592
24.3903
623
24.39
576
24.3897
609
24.3895
658
24.3892
653
24.3889
602
24.3886
586
24.3883
605
24.3881
623
24.3878
614
24.3875
607
24.3872
555
24.3869
626
24.3867
563
24.3864
640
24.3861
553
24.3858
600
24.3855
575
24.3853
634
24.385
614
24.3847
592
24.3844
622
24.3841
637
24.3839
621
24.3836
584
24.3833
597
24.383
606
24.3827
612
24.3825
595
24.3822
599
24.3819
662
24.3816
654
24.3813
663
24.3811
645
24.3808
603
24.3805
662
24.3802
635
24.3799
562
24.3797
609
24.3794
613
24.3791
642
24.3788
609
24.3785
608
24.3783
569
24.378
591
24.3777
596
24.3774
604
24.3771
610
24.3768
610
24.3766
571
24.3763
613
24.376
607
24.3757
605
24.3754
597
24.3752
553
24.3749
628
24.3746
598
24.3743
604
24.374
602
24.3738
625
24.3735
575
24.3732
593
24.3729
634
24.3726
615
24.3724
583
24.3721
594
24.3718
590
24.3715
590
24.3712
609
24.371
569
24.3707
634
24.3704
584
24.3701
600
24.3698
625
24.3696
568
24.3693
667
24.369
636
24.3687
670
24.3684
601
24.3682
562
24.3679
604
24.3676
602
24.3673
604
24.367
621
24.3667
638
24.3665
631
24.3662
590
24.3659
568
24.3656
589
24.3653
623
24.3651
567
24.3648
628
24.3645
613
24.3642
596
24.3639
637
24.3637
613
24.3634
611
24.3631
629
24.3628
620
24.3625
656
24.3623
628
24.362
587
24.3617
630
24.3614
641
24.3611
628
24.3609
631
24.3606
636
24.3603
580
24.36
608
24.3597
591
24.3594
614
24.3592
603
24.3589
642
24.3586
609
24.3583
614
24.358
601
24.3578
642
24.3575
616
24.3572
608
24.3569
603
24.3566
609
24.3564
608
24.3561
569
24.3558
559
24.3555
553
24.3552
648
24.3549
600
24.3547
583
24.3544
577
24.3541
602
24.3538
625
24.3535
602
24.3533
606
24.353
583
24.3527
635
24.3524
646
24.3521
592
24.3519
614
24.3516
596
24.3513
626
24.351
637
24.3507
597
24.3504
650
24.3502
607
24.3499
658
24.3496
648
24.3493
625
24.349
616
24.3488
630
24.3485
622
24.3482
626
24.3479
598
24.3476
614
24.3474
593
24.3471
638
24.3468
609
24.3465
639
24.3462
591
24.3459
620
24.3457
577
24.3454
553
24.3451
625
24.3448
617
24.3445
614
24.3443
561
24.344
606
24.3437
604
24.3434
609
24.3431
604
24.3429
568
24.3426
613
24.3423
554
24.342
623
24.3417
572
24.3414
591
24.3412
631
24.3409
609
24.3406
602
24.3403
606
24.34
607
24.3398
590
24.3395
599
24.3392
611
24.3389
597
24.3386
626
24.3383
601
24.3381
589
24.3378
592
24.3375
551
24.3372
568
24.3369
562
24.3367
588
24.3364
617
24.3361
582
24.3358
594
24.3355
617
24.3352
592
24.335
533
24.3347
620
24.3344
589
24.3341
585
24.3338
613
24.3336
569
24.3333
605
24.333
614
24.3327
605
24.3324
529
24.3321
593
24.3319
573
24.3316
605
24.3313
576
24.331
626
24.3307
495
24.3305
579
24.3302
579
24.3299
537
24.3296
599
24.3293
589
24.329
608
24.3288
567
24.3285
646
24.3282
614
24.3279
597
24.3276
574
24.3274
560
24.3271
606
24.3268
590
24.3265
601
24.3262
615
24.3259
550
24.3257
550
24.3254
562
24.3251
643
24.3248
528
24.3245
551
24.3243
587
24.324
528
24.3237
600
24.3234
612
24.3231
605
24.3228
594
24.3226
601
24.3223
571
24.322
587
24.3217
616
24.3214
628
24.3212
611
24.3209
611
24.3206
571
24.3203
587
24.32
598
24.3197
571
24.3195
574
24.3192
601
24.3189
571
24.3186
611
24.3183
617
24.318
619
24.3178
672
24.3175
676
24.3172
580
24.3169
597
24.3166
618
24.3164
621
24.3161
585
24.3158
625
24.3155
572
24.3152
629
24.3149
627
24.3147
647
24.3144
629
24.3141
620
24.3138
593
24.3135
614
24.3132
660
24.313
599
24.3127
640
24.3124
661
24.3121
634
24.3118
636
24.3116
610
24.3113
610
24.311
617
24.3107
632
24.3104
673
24.3101
629
24.3099
647
24.3096
661
24.3093
633
24.309
643
24.3087
661
24.3084
689
24.3082
680
24.3079
665
24.3076
652
24.3073
681
24.307
658
24.3068
668
24.3065
664
24.3062
673
24.3059
703
24.3056
736
24.3053
651
24.3051
711
24.3048
704
24.3045
700
24.3042
698
24.3039
690
24.3036
676
24.3034
703
24.3031
723
24.3028
723
24.3025
736
24.3022
721
24.3019
768
24.3017
743
24.3014
744
24.3011
756
24.3008
723
24.3005
733
24.3003
787
24.3
797
24.2997
727
24.2994
801
24.2991
753
24.2988
737
24.2986
769
24.2983
789
24.298
837
24.2977
786
24.2974
808
24.2971
824
24.2969
812
24.2966
851
24.2963
794
24.296
859
24.2957
841
24.2954
796
24.2952
842
24.2949
846
24.2946
872
24.2943
810
24.294
876
24.2937
860
24.2935
835
24.2932
805
24.2929
818
24.2926
845
24.2923
809
24.292
862
24.2918
873
24.2915
912
24.2912
845
24.2909
884
24.2906
866
24.2903
851
24.2901
899
24.2898
881
24.2895
823
24.2892
830
24.2889
865
24.2886
784
24.2884
777
24.2881
829
24.2878
783
24.2875
786
24.2872
769
24.287
816
24.2867
797
24.2864
772
24.2861
745
24.2858
721
24.2855
773
24.2853
708
24.285
673
24.2847
719
24.2844
727
24.2841
687
24.2838
693
24.2836
702
24.2833
718
24.283
686
24.2827
704
24.2824
700
24.2821
692
24.2819
678
24.2816
607
24.2813
661
24.281
657
24.2807
598
24.2804
632
24.2802
602
24.2799
623
24.2796
582
24.2793
629
24.279
642
24.2787
594
24.2785
574
24.2782
643
24.2779
636
24.2776
615
24.2773
623
24.277
567
24.2768
559
24.2765
597
24.2762
573
24.2759
596
24.2756
611
24.2753
614
24.275
577
24.2748
533
24.2745
556
24.2742
635
24.2739
595
24.2736
562
24.2733
593
24.2731
552
24.2728
585
24.2725
562
24.2722
540
24.2719
587
24.2716
571
24.2714
574
24.2711
582
24.2708
558
24.2705
562
24.2702
566
24.2699
556
24.2697
565
24.2694
586
24.2691
567
24.2688
581
24.2685
563
24.2682
557
24.268
540
24.2677
567
24.2674
539
24.2671
561
24.2668
595
24.2665
597
24.2663
590
24.266
491
24.2657
545
24.2654
555
24.2651
526
24.2648
533
24.2646
537
24.2643
553
24.264
576
24.2637
553
24.2634
592
24.2631
571
24.2628
551
24.2626
606
24.2623
547
24.262
575
24.2617
561
24.2614
580
24.2611
580
24.2609
550
24.2606
566
24.2603
554
24.26
565
24.2597
592
24.2594
550
24.2592
524
24.2589
591
24.2586
532
24.2583
520
24.258
559
24.2577
548
24.2575
585
24.2572
521
24.2569
570
24.2566
521
24.2563
589
24.256
562
24.2558
597
24.2555
582
24.2552
588
24.2549
577
24.2546
528
24.2543
574
24.254
576
24.2538
563
24.2535
534
24.2532
572
24.2529
564
24.2526
568
24.2523
534
24.2521
589
24.2518
564
24.2515
543
24.2512
621
24.2509
579
24.2506
550
24.2504
611
24.2501
633
24.2498
630
24.2495
551
24.2492
571
24.2489
602
24.2486
578
24.2484
609
24.2481
592
24.2478
579
24.2475
599
24.2472
603
24.2469
588
24.2467
593
24.2464
615
24.2461
592
24.2458
663
24.2455
581
24.2452
576
24.2449
629
24.2447
612
24.2444
618
24.2441
607
24.2438
613
24.2435
649
24.2432
662
24.243
616
24.2427
599
24.2424
690
24.2421
698
24.2418
666
24.2415
612
24.2413
665
24.241
665
24.2407
670
24.2404
689
24.2401
675
24.2398
711
24.2395
699
24.2393
680
24.239
691
24.2387
734
24.2384
697
24.2381
729
24.2378
712
24.2376
716
24.2373
730
24.237
738
24.2367
792
24.2364
741
24.2361
793
24.2358
755
24.2356
802
24.2353
783
24.235
823
24.2347
787
24.2344
820
24.2341
885
24.2339
814
24.2336
832
24.2333
795
24.233
834
24.2327
916
24.2324
812
24.2321
833
24.2319
904
24.2316
891
24.2313
927
24.231
901
24.2307
956
24.2304
887
24.2301
899
24.2299
913
24.2296
885
24.2293
935
24.229
967
24.2287
924
24.2284
974
24.2282
920
24.2279
983
24.2276
933
24.2273
930
24.227
961
24.2267
968
24.2264
983
24.2262
975
24.2259
980
24.2256
1017
24.2253
970
24.225
969
24.2247
946
24.2244
980
24.2242
912
24.2239
968
24.2236
961
24.2233
921
24.223
906
24.2227
905
24.2225
863
24.2222
906
24.2219
871
24.2216
850
24.2213
838
24.221
781
24.2207
787
24.2205
776
24.2202
817
24.2199
795
24.2196
815
24.2193
793
24.219
778
24.2187
775
24.2185
729
24.2182
731
24.2179
681
24.2176
737
24.2173
659
24.217
697
24.2168
666
24.2165
673
24.2162
657
24.2159
610
24.2156
623
24.2153
608
24.215
621
24.2148
587
24.2145
575
24.2142
572
24.2139
544
24.2136
505
24.2133
531
24.213
513
24.2128
501
24.2125
495
24.2122
492
24.2119
486
24.2116
488
24.2113
489
24.211
500
24.2108
442
24.2105
494
24.2102
432
24.2099
469
24.2096
455
24.2093
422
24.209
467
24.2088
430
24.2085
457
24.2082
444
24.2079
445
24.2076
451
24.2073
463
24.207
452
24.2068
456
24.2065
428
24.2062
452
24.2059
437
24.2056
420
24.2053
399
24.2051
429
24.2048
401
24.2045
473
24.2042
410
24.2039
419
24.2036
419
24.2033
419
24.2031
407
24.2028
430
24.2025
433
24.2022
437
24.2019
485
24.2016
466
24.2013
440
24.2011
450
24.2008
477
24.2005
408
24.2002
462
24.1999
439
24.1996
473
24.1993
451
24.1991
422
24.1988
456
24.1985
404
24.1982
441
24.1979
429
24.1976
410
24.1973
475
24.1971
403
24.1968
442
24.1965
448
24.1962
453
24.1959
437
24.1956
476
24.1953
452
24.1951
433
24.1948
435
24.1945
393
24.1942
431
24.1939
424
24.1936
453
24.1933
437
24.193
453
24.1928
455
24.1925
444
24.1922
450
24.1919
415
24.1916
433
24.1913
448
24.191
485
24.1908
412
24.1905
484
24.1902
433
24.1899
431
24.1896
415
24.1893
410
24.189
449
24.1888
444
24.1885
425
24.1882
439
24.1879
430
24.1876
426
24.1873
438
24.187
424
24.1868
466
24.1865
461
24.1862
427
24.1859
444
24.1856
463
24.1853
448
24.185
439
24.1848
416
24.1845
449
24.1842
412
24.1839
412
24.1836
426
24.1833
424
24.183
464
24.1828
436
24.1825
468
24.1822
429
24.1819
409
24.1816
407
24.1813
438
24.181
440
24.1807
462
24.1805
463
24.1802
464
24.1799
470
24.1796
433
24.1793
401
24.179
404
24.1787
419
24.1785
424
24.1782
404
24.1779
418
24.1776
427
24.1773
426
24.177
432
24.1767
416
24.1765
426
24.1762
434
24.1759
467
24.1756
427
24.1753
439
24.175
432
24.1747
452
24.1744
428
24.1742
470
24.1739
421
24.1736
475
24.1733
475
24.173
412
24.1727
Survey 1
-0.6 V vs 1 bar O2
2024
12
22
0
0
0
0
11
Casa Info Follows
0
0
0
0
20241221_WB035_2_104_2_steps_500mV_235937.vms Dir:C:\Users\Stani\ownCloud\XPS\2024_12_21\BAEBS_02\
20241221_WB035_2.(sample: unk).(2, steps_500mV).(acq: unk)
( 0.028686 m , -0.000602 m , 0.169483 m ) Angle: 45.0062 degrees , -0.1 degrees
20241221_WB035_2
1
2
XPS
1
0
Al
1486.6
52.97
200
200
1e+037
1e+037
FAT
140
1e+037
4.433
1e+037
1e+037
1e+037
1e+037
1e+037
Survey

-1
Kinetic Energy
eV
286.6
0.25
2
Intensity
d
Transmission
d
pulse counting
0.08
1
1e+037
1e+037
1e+037
1e+037
3
ESCAPE DEPTH TYPE
d
0
PHI_AtomicNumber
d
111
MFP Exponent
d
0
9602
0
1
0
1
3591
139.93
3476
139.929
3619
139.929
3607
139.929
3541
139.929
3583
139.929
3488
139.929
3507
139.929
3568
139.929
3422
139.929
3587
139.928
3451
139.928
3518
139.928
3570
139.928
3482
139.928
3515
139.928
3505
139.928
3480
139.928
3562
139.927
3523
139.927
3555
139.927
3483
139.927
3546
139.927
3560
139.927
3597
139.927
3583
139.927
3645
139.926
3508
139.926
3638
139.926
3463
139.926
3573
139.926
3539
139.926
3511
139.926
3522
139.926
3496
139.925
3504
139.925
3544
139.925
3477
139.925
3602
139.925
3618
139.925
3596
139.925
3521
139.924
3480
139.924
3467
139.924
3525
139.924
3452
139.924
3439
139.924
3442
139.924
3488
139.924
3527
139.923
3511
139.923
3545
139.923
3581
139.923
3607
139.923
3638
139.923
3590
139.923
3588
139.923
3529
139.922
3474
139.922
3645
139.922
3572
139.922
3518
139.922
3604
139.922
3484
139.922
3485
139.922
3503
139.921
3555
139.921
3540
139.921
3476
139.921
3500
139.921
3589
139.921
3573
139.921
3582
139.921
3661
139.92
3504
139.92
3575
139.92
3607
139.92
3675
139.92
3547
139.92
3541
139.92
3546
139.919
3580
139.919
3518
139.919
3547
139.919
3576
139.919
3644
139.919
3503
139.919
3486
139.919
3602
139.918
3533
139.918
3447
139.918
3594
139.918
3584
139.918
3617
139.918
3625
139.918
3592
139.917
3548
139.917
3580
139.917
3580
139.917
3561
139.917
3569
139.917
3660
139.917
3619
139.917
3523
139.916
3714
139.916
3542
139.916
3586
139.916
3627
139.916
3690
139.916
3592
139.916
3582
139.915
3658
139.915
3601
139.915
3653
139.915
3580
139.915
3694
139.915
3612
139.915
3601
139.915
3649
139.914
3658
139.914
3689
139.914
3674
139.914
3529
139.914
3608
139.914
3574
139.914
3573
139.913
3622
139.913
3592
139.913
3691
139.913
3630
139.913
3673
139.913
3795
139.913
3682
139.912
3737
139.912
3733
139.912
3664
139.912
3634
139.912
3686
139.912
3664
139.912
3727
139.912
3653
139.911
3714
139.911
3586
139.911
3752
139.911
3702
139.911
3709
139.911
3603
139.911
3626
139.91
3796
139.91
3662
139.91
3847
139.91
3690
139.91
3625
139.91
3718
139.91
3751
139.909
3772
139.909
3712
139.909
3657
139.909
3726
139.909
3705
139.909
3747
139.909
3821
139.908
3706
139.908
3761
139.908
3648
139.908
3706
139.908
3664
139.908
3646
139.908
3718
139.907
3741
139.907
3719
139.907
3773
139.907
3693
139.907
3734
139.907
3750
139.907
3761
139.907
3821
139.906
3752
139.906
3764
139.906
3754
139.906
3713
139.906
3766
139.906
3720
139.906
3913
139.905
3635
139.905
3682
139.905
3625
139.905
3755
139.905
3692
139.905
3717
139.905
3739
139.904
3699
139.904
3685
139.904
3809
139.904
3693
139.904
3744
139.904
3814
139.904
3723
139.903
3756
139.903
3691
139.903
3709
139.903
3737
139.903
3788
139.903
3699
139.903
3775
139.902
3739
139.902
3758
139.902
3703
139.902
3699
139.902
3823
139.902
3826
139.901
3794
139.901
3733
139.901
3798
139.901
3742
139.901
3818
139.901
3792
139.901
3766
139.9
3861
139.9
3800
139.9
3803
139.9
3832
139.9
3895
139.9
3864
139.9
3792
139.899
3815
139.899
3804
139.899
3887
139.899
3846
139.899
3826
139.899
3883
139.899
3784
139.898
3766
139.898
3778
139.898
3815
139.898
3944
139.898
3769
139.898
3851
139.898
3757
139.897
3872
139.897
3747
139.897
3914
139.897
3802
139.897
3972
139.897
3834
139.896
4028
139.896
3798
139.896
3915
139.896
3860
139.896
3904
139.896
3856
139.896
3989
139.895
3878
139.895
3867
139.895
4053
139.895
3935
139.895
3946
139.895
3903
139.895
3914
139.894
3894
139.894
3979
139.894
4000
139.894
3916
139.894
3968
139.894
3864
139.893
3927
139.893
4003
139.893
3936
139.893
3987
139.893
4018
139.893
4128
139.893
4059
139.892
3987
139.892
4063
139.892
4170
139.892
4043
139.892
4072
139.892
4159
139.892
4158
139.891
4169
139.891
4071
139.891
4203
139.891
4238
139.891
4144
139.891
4222
139.89
4248
139.89
4181
139.89
4289
139.89
4150
139.89
4196
139.89
4138
139.89
4172
139.889
4133
139.889
4110
139.889
4182
139.889
4146
139.889
4269
139.889
4177
139.888
4204
139.888
4162
139.888
4115
139.888
4025
139.888
4056
139.888
4211
139.888
4118
139.887
4003
139.887
3972
139.887
4034
139.887
4027
139.887
3970
139.887
4109
139.886
3938
139.886
3966
139.886
3945
139.886
4026
139.886
3998
139.886
3955
139.886
3932
139.885
3801
139.885
3821
139.885
3950
139.885
3879
139.885
3969
139.885
3992
139.884
3983
139.884
3866
139.884
3995
139.884
3948
139.884
3963
139.884
3872
139.883
3938
139.883
3957
139.883
4025
139.883
3939
139.883
4018
139.883
3924
139.883
3877
139.882
3862
139.882
3873
139.882
4027
139.882
3993
139.882
3973
139.882
3852
139.881
3841
139.881
3958
139.881
3953
139.881
4027
139.881
3874
139.881
4007
139.88
3975
139.88
4011
139.88
4056
139.88
3949
139.88
4121
139.88
3904
139.879
4123
139.879
4030
139.879
3923
139.879
3980
139.879
3989
139.879
4077
139.879
3903
139.878
3970
139.878
3967
139.878
4062
139.878
3977
139.878
4086
139.878
4110
139.877
4013
139.877
3978
139.877
3961
139.877
4001
139.877
3908
139.877
4086
139.876
3967
139.876
4016
139.876
4078
139.876
4005
139.876
4080
139.876
4091
139.875
3971
139.875
3976
139.875
4060
139.875
4082
139.875
3980
139.875
4139
139.874
4019
139.874
4091
139.874
4112
139.874
4198
139.874
3973
139.874
3989
139.873
4063
139.873
3996
139.873
4027
139.873
3985
139.873
4000
139.873
3941
139.872
4023
139.872
4015
139.872
4023
139.872
4084
139.872
4130
139.872
3962
139.871
4104
139.871
4041
139.871
4075
139.871
4146
139.871
4080
139.871
4036
139.871
4085
139.87
4119
139.87
4078
139.87
4093
139.87
3981
139.87
4174
139.87
4084
139.869
4164
139.869
4073
139.869
4163
139.869
4102
139.869
4114
139.868
4115
139.868
4107
139.868
4106
139.868
4046
139.868
4040
139.868
4233
139.867
4103
139.867
4079
139.867
4141
139.867
4142
139.867
4133
139.867
4072
139.866
4128
139.866
4211
139.866
4027
139.866
4155
139.866
4124
139.866
4237
139.865
4051
139.865
4197
139.865
4132
139.865
4174
139.865
4196
139.865
4130
139.864
4094
139.864
4191
139.864
4119
139.864
4115
139.864
4140
139.864
4302
139.863
4103
139.863
4150
139.863
4176
139.863
4139
139.863
4055
139.863
4139
139.862
4200
139.862
4229
139.862
4106
139.862
4100
139.862
4077
139.862
4208
139.861
4179
139.861
4200
139.861
4238
139.861
4274
139.861
4191
139.861
4211
139.86
4242
139.86
4134
139.86
4225
139.86
4171
139.86
4337
139.859
4170
139.859
4181
139.859
4161
139.859
4154
139.859
4180
139.859
4282
139.858
4332
139.858
4227
139.858
4311
139.858
4179
139.858
4020
139.858
4264
139.857
4173
139.857
4217
139.857
4249
139.857
4299
139.857
4340
139.857
4237
139.856
4351
139.856
4338
139.856
4299
139.856
4327
139.856
4285
139.855
4436
139.855
4354
139.855
4348
139.855
4350
139.855
4418
139.855
4221
139.854
4352
139.854
4345
139.854
4306
139.854
4363
139.854
4266
139.854
4277
139.853
4447
139.853
4373
139.853
4378
139.853
4237
139.853
4402
139.852
4341
139.852
4512
139.852
4318
139.852
4291
139.852
4249
139.852
4327
139.851
4325
139.851
4262
139.851
4259
139.851
4371
139.851
4468
139.85
4348
139.85
4435
139.85
4434
139.85
4367
139.85
4354
139.85
4415
139.849
4490
139.849
4335
139.849
4451
139.849
4500
139.849
4521
139.849
4417
139.848
4492
139.848
4457
139.848
4382
139.848
4272
139.848
4297
139.847
4359
139.847
4361
139.847
4470
139.847
4381
139.847
4308
139.847
4380
139.846
4416
139.846
4524
139.846
4406
139.846
4367
139.846
4374
139.845
4556
139.845
4394
139.845
4357
139.845
4485
139.845
4385
139.845
4445
139.844
4504
139.844
4485
139.844
4535
139.844
4453
139.844
4350
139.843
4585
139.843
4394
139.843
4456
139.843
4505
139.843
4399
139.843
4498
139.842
4457
139.842
4527
139.842
4429
139.842
4615
139.842
4485
139.841
4412
139.841
4542
139.841
4544
139.841
4564
139.841
4458
139.841
4550
139.84
4516
139.84
4572
139.84
4495
139.84
4516
139.84
4340
139.839
4660
139.839
4471
139.839
4502
139.839
4482
139.839
4488
139.838
4562
139.838
4426
139.838
4548
139.838
4512
139.838
4631
139.838
4509
139.837
4510
139.837
4637
139.837
4559
139.837
4545
139.837
4515
139.836
4569
139.836
4631
139.836
4522
139.836
4480
139.836
4600
139.835
4518
139.835
4494
139.835
4582
139.835
4710
139.835
4634
139.835
4601
139.834
4565
139.834
4749
139.834
4726
139.834
4600
139.834
4685
139.833
4517
139.833
4811
139.833
4564
139.833
4652
139.833
4734
139.832
4600
139.832
4614
139.832
4546
139.832
4706
139.832
4618
139.832
4615
139.831
4711
139.831
4551
139.831
4744
139.831
4664
139.831
4760
139.83
4765
139.83
4654
139.83
4638
139.83
4724
139.83
4584
139.829
4825
139.829
4673
139.829
4646
139.829
4707
139.829
4723
139.828
4676
139.828
4742
139.828
4674
139.828
4730
139.828
4800
139.828
4640
139.827
4679
139.827
4741
139.827
4651
139.827
4885
139.827
4828
139.826
4746
139.826
4647
139.826
4690
139.826
4723
139.826
4716
139.825
4848
139.825
4802
139.825
4806
139.825
4722
139.825
4820
139.824
4871
139.824
4866
139.824
4805
139.824
4825
139.824
4794
139.823
4784
139.823
4849
139.823
4828
139.823
4862
139.823
4761
139.822
4780
139.822
4714
139.822
4766
139.822
4817
139.822
4736
139.822
4927
139.821
4686
139.821
4971
139.821
4779
139.821
4870
139.821
4825
139.82
4811
139.82
4834
139.82
4802
139.82
4822
139.82
4913
139.819
4835
139.819
4820
139.819
4883
139.819
5009
139.819
4866
139.818
5002
139.818
4753
139.818
4887
139.818
4818
139.818
4864
139.817
4877
139.817
4852
139.817
4797
139.817
4766
139.817
4761
139.816
4865
139.816
4780
139.816
4851
139.816
4798
139.816
4776
139.815
4829
139.815
4731
139.815
4828
139.815
4858
139.815
4842
139.814
4805
139.814
4877
139.814
4768
139.814
4748
139.814
4899
139.813
5026
139.813
4874
139.813
4873
139.813
4928
139.813
4899
139.812
4939
139.812
4948
139.812
4923
139.812
4967
139.812
4973
139.811
4999
139.811
4950
139.811
4990
139.811
4947
139.811
4931
139.81
5044
139.81
5062
139.81
4947
139.81
5099
139.81
5073
139.809
4974
139.809
4965
139.809
4975
139.809
4921
139.809
5081
139.808
4924
139.808
4875
139.808
5052
139.808
5017
139.808
5040
139.807
5028
139.807
5094
139.807
5011
139.807
5067
139.807
5054
139.806
4965
139.806
5179
139.806
5111
139.806
5127
139.806
5144
139.805
5223
139.805
5178
139.805
5136
139.805
5073
139.805
5089
139.804
5148
139.804
5112
139.804
5157
139.804
5254
139.804
5130
139.803
5018
139.803
5136
139.803
4968
139.803
5101
139.803
5057
139.802
5135
139.802
4996
139.802
5222
139.802
4912
139.801
5149
139.801
5148
139.801
5025
139.801
5024
139.801
5030
139.8
5038
139.8
5061
139.8
5150
139.8
4949
139.8
5074
139.799
5023
139.799
5071
139.799
5019
139.799
5110
139.799
5110
139.798
5240
139.798
5081
139.798
5153
139.798
5224
139.798
5164
139.797
5112
139.797
5229
139.797
5200
139.797
5228
139.797
5086
139.796
5197
139.796
5126
139.796
5158
139.796
5108
139.795
5207
139.795
5195
139.795
5204
139.795
5186
139.795
5304
139.794
5184
139.794
5273
139.794
5161
139.794
5301
139.794
5316
139.793
5428
139.793
5385
139.793
5343
139.793
5291
139.793
5296
139.792
5279
139.792
5203
139.792
5201
139.792
5219
139.791
5148
139.791
5218
139.791
5259
139.791
5088
139.791
5107
139.79
5127
139.79
5099
139.79
5140
139.79
5076
139.79
5094
139.789
5048
139.789
5070
139.789
5084
139.789
5181
139.789
4982
139.788
5113
139.788
5113
139.788
5037
139.788
5046
139.787
5040
139.787
5063
139.787
5178
139.787
5048
139.787
5011
139.786
5062
139.786
5105
139.786
4968
139.786
5090
139.786
5034
139.785
5041
139.785
4980
139.785
5159
139.785
5084
139.784
4955
139.784
5047
139.784
4956
139.784
5050
139.784
5007
139.783
4969
139.783
5096
139.783
5090
139.783
4940
139.783
5060
139.782
5082
139.782
5008
139.782
4932
139.782
5079
139.781
4962
139.781
4992
139.781
4990
139.781
5156
139.781
5193
139.78
5039
139.78
5173
139.78
5311
139.78
5235
139.78
5292
139.779
5199
139.779
5386
139.779
5342
139.779
5355
139.778
5377
139.778
5413
139.778
5608
139.778
5609
139.778
5678
139.777
5705
139.777
5872
139.777
5918
139.777
5949
139.776
6203
139.776
6228
139.776
6335
139.776
6288
139.776
6221
139.775
6206
139.775
6147
139.775
6002
139.775
6020
139.775
5838
139.774
5641
139.774
5450
139.774
5327
139.774
5335
139.773
5248
139.773
5223
139.773
5064
139.773
5021
139.773
5038
139.772
5065
139.772
5073
139.772
5068
139.772
4984
139.771
5079
139.771
5024
139.771
5028
139.771
5023
139.771
5033
139.77
4916
139.77
4923
139.77
4982
139.77
4973
139.769
4906
139.769
5153
139.769
4959
139.769
5024
139.769
5048
139.768
5024
139.768
4917
139.768
4924
139.768
4867
139.767
4948
139.767
4889
139.767
4962
139.767
4904
139.767
5011
139.766
4886
139.766
4822
139.766
4932
139.766
4966
139.765
5022
139.765
5001
139.765
4999
139.765
4963
139.765
4986
139.764
4830
139.764
4958
139.764
4946
139.764
4877
139.763
4947
139.763
4801
139.763
4943
139.763
5020
139.763
4943
139.762
4845
139.762
4897
139.762
5052
139.762
5104
139.761
4880
139.761
4834
139.761
4873
139.761
4814
139.76
4806
139.76
4915
139.76
4940
139.76
5000
139.76
4901
139.759
4909
139.759
4951
139.759
4803
139.759
4839
139.758
4795
139.758
4831
139.758
4791
139.758
4867
139.758
4829
139.757
4942
139.757
4749
139.757
4743
139.757
4715
139.756
4667
139.756
4716
139.756
4636
139.756
4695
139.755
4742
139.755
4799
139.755
4634
139.755
4711
139.755
4682
139.754
4688
139.754
4543
139.754
4556
139.754
4671
139.753
4723
139.753
4670
139.753
4669
139.753
4694
139.753
4684
139.752
4700
139.752
4582
139.752
4551
139.752
4643
139.751
4516
139.751
4732
139.751
4529
139.751
4606
139.75
4589
139.75
4624
139.75
4602
139.75
4534
139.75
4530
139.749
4547
139.749
4400
139.749
4425
139.749
4552
139.748
4333
139.748
4554
139.748
4459
139.748
4452
139.747
4350
139.747
4332
139.747
4351
139.747
4255
139.747
4301
139.746
4376
139.746
4242
139.746
4380
139.746
4274
139.745
4296
139.745
4169
139.745
4209
139.745
4089
139.744
4144
139.744
4226
139.744
4149
139.744
4178
139.743
4098
139.743
4132
139.743
4133
139.743
4215
139.743
4091
139.742
4272
139.742
4167
139.742
4228
139.742
4100
139.741
4132
139.741
4200
139.741
4175
139.741
4116
139.74
4197
139.74
4114
139.74
4067
139.74
4087
139.739
4102
139.739
4055
139.739
4024
139.739
4041
139.739
4040
139.738
4133
139.738
4176
139.738
4041
139.738
4161
139.737
4143
139.737
3961
139.737
3942
139.737
4087
139.736
4118
139.736
4063
139.736
4014
139.736
4191
139.735
4177
139.735
4125
139.735
4117
139.735
4066
139.735
4035
139.734
4207
139.734
4181
139.734
3984
139.734
4110
139.733
3974
139.733
4049
139.733
4082
139.733
4139
139.732
4183
139.732
4099
139.732
4215
139.732
4116
139.731
4161
139.731
4148
139.731
4099
139.731
4027
139.73
4214
139.73
4206
139.73
4091
139.73
4253
139.73
4170
139.729
4133
139.729
4184
139.729
4142
139.729
4175
139.728
4145
139.728
4084
139.728
4092
139.728
4243
139.727
4181
139.727
4077
139.727
4186
139.727
4252
139.726
4241
139.726
4244
139.726
4251
139.726
4299
139.725
4267
139.725
4235
139.725
4225
139.725
4184
139.724
4272
139.724
4258
139.724
4321
139.724
4224
139.723
4264
139.723
4346
139.723
4239
139.723
4293
139.723
4252
139.722
4345
139.722
4393
139.722
4374
139.722
4300
139.721
4244
139.721
4343
139.721
4333
139.721
4292
139.72
4400
139.72
4266
139.72
4405
139.72
4258
139.719
4412
139.719
4394
139.719
4402
139.719
4422
139.718
4391
139.718
4420
139.718
4346
139.718
4311
139.717
4270
139.717
4387
139.717
4467
139.717
4493
139.716
4530
139.716
4418
139.716
4577
139.716
4469
139.715
4367
139.715
4426
139.715
4412
139.715
4562
139.714
4528
139.714
4526
139.714
4586
139.714
4594
139.713
4669
139.713
4510
139.713
4522
139.713
4596
139.712
4552
139.712
4672
139.712
4541
139.712
4592
139.711
4583
139.711
4609
139.711
4750
139.711
4548
139.71
4743
139.71
4843
139.71
4712
139.71
4716
139.709
4789
139.709
4739
139.709
4794
139.709
4752
139.708
4607
139.708
4723
139.708
4531
139.708
4768
139.707
4639
139.707
4686
139.707
4625
139.707
4610
139.706
4659
139.706
4634
139.706
4782
139.706
4679
139.705
4698
139.705
4614
139.705
4631
139.705
4513
139.704
4657
139.704
4584
139.704
4617
139.704
4596
139.703
4533
139.703
4637
139.703
4434
139.703
4535
139.702
4424
139.702
4478
139.702
4418
139.702
4473
139.701
4555
139.701
4388
139.701
4429
139.701
4503
139.7
4445
139.7
4324
139.7
4346
139.7
4351
139.699
4486
139.699
4268
139.699
4315
139.699
4212
139.698
4314
139.698
4321
139.698
4361
139.698
4287
139.697
4341
139.697
4360
139.697
4229
139.697
4309
139.696
4342
139.696
4222
139.696
4328
139.696
4306
139.695
4299
139.695
4395
139.695
4293
139.695
4266
139.694
4422
139.694
4335
139.694
4247
139.694
4395
139.693
4282
139.693
4265
139.693
4206
139.693
4189
139.692
4277
139.692
4333
139.692
4328
139.692
4323
139.691
4344
139.691
4400
139.691
4344
139.691
4356
139.69
4292
139.69
4296
139.69
4197
139.69
4257
139.689
4330
139.689
4315
139.689
4334
139.688
4410
139.688
4390
139.688
4378
139.688
4316
139.687
4430
139.687
4326
139.687
4395
139.687
4317
139.686
4249
139.686
4306
139.686
4224
139.686
4343
139.685
4296
139.685
4396
139.685
4309
139.685
4291
139.684
4274
139.684
4272
139.684
4391
139.684
4327
139.683
4340
139.683
4274
139.683
4348
139.683
4334
139.682
4415
139.682
4273
139.682
4335
139.682
4363
139.681
4525
139.681
4328
139.681
4434
139.68
4540
139.68
4458
139.68
4548
139.68
4393
139.679
4471
139.679
4395
139.679
4399
139.679
4407
139.678
4377
139.678
4351
139.678
4374
139.678
4362
139.677
4510
139.677
4438
139.677
4514
139.677
4491
139.676
4695
139.676
4584
139.676
4598
139.675
4647
139.675
4601
139.675
4787
139.675
4749
139.674
4732
139.674
4678
139.674
4767
139.674
4690
139.673
4840
139.673
4789
139.673
4734
139.673
4783
139.672
4791
139.672
4903
139.672
4903
139.672
4864
139.671
4917
139.671
4858
139.671
4867
139.67
4878
139.67
4964
139.67
4854
139.67
4900
139.669
4911
139.669
4972
139.669
4879
139.669
4895
139.668
4899
139.668
4880
139.668
4969
139.668
4829
139.667
4980
139.667
4839
139.667
4800
139.667
4739
139.666
4750
139.666
4697
139.666
4641
139.665
4510
139.665
4494
139.665
4624
139.665
4606
139.664
4636
139.664
4492
139.664
4563
139.664
4500
139.663
4680
139.663
4539
139.663
4549
139.663
4708
139.662
4681
139.662
4833
139.662
4798
139.661
4939
139.661
4954
139.661
5087
139.661
5374
139.66
5652
139.66
5615
139.66
5645
139.66
5688
139.659
5558
139.659
5516
139.659
5301
139.658
5258
139.658
5180
139.658
5072
139.658
5029
139.657
5193
139.657
5144
139.657
5223
139.657
5291
139.656
5508
139.656
5583
139.656
5757
139.656
5794
139.655
5724
139.655
5863
139.655
5856
139.654
5509
139.654
5349
139.654
5114
139.654
4909
139.653
4719
139.653
4407
139.653
4109
139.653
4084
139.652
3858
139.652
3925
139.652
3911
139.651
3827
139.651
3765
139.651
3717
139.651
3588
139.65
3591
139.65
3600
139.65
3574
139.65
3461
139.649
3451
139.649
3423
139.649
3409
139.648
3365
139.648
3210
139.648
3315
139.648
3197
139.647
3176
139.647
3187
139.647
3133
139.647
3068
139.646
3098
139.646
3073
139.646
3061
139.645
3070
139.645
3052
139.645
3148
139.645
3169
139.644
3157
139.644
3303
139.644
3397
139.644
3561
139.643
3708
139.643
4052
139.643
4257
139.642
4508
139.642
4730
139.642
4853
139.642
4921
139.641
4886
139.641
4929
139.641
4743
139.64
4740
139.64
4533
139.64
4442
139.64
4305
139.639
4301
139.639
4235
139.639
4236
139.639
4424
139.638
4491
139.638
4508
139.638
4764
139.637
5041
139.637
4964
139.637
5047
139.637
5123
139.636
5122
139.636
4691
139.636
4521
139.635
4185
139.635
3801
139.635
3386
139.635
3082
139.634
2847
139.634
2628
139.634
2526
139.634
2466
139.633
2342
139.633
2386
139.633
2192
139.632
2312
139.632
2109
139.632
2284
139.632
2215
139.631
2202
139.631
2117
139.631
2193
139.63
2196
139.63
2124
139.63
2173
139.63
2106
139.629
2251
139.629
2241
139.629
2118
139.628
2104
139.628
2129
139.628
2158
139.628
2260
139.627
2081
139.627
2142
139.627
2165
139.627
2125
139.626
2175
139.626
2210
139.626
2079
139.625
2125
139.625
2096
139.625
2180
139.625
2191
139.624
2183
139.624
2137
139.624
2090
139.623
2130
139.623
2110
139.623
2209
139.623
2172
139.622
2075
139.622
2097
139.622
2187
139.621
2198
139.621
2166
139.621
2177
139.621
2266
139.62
2145
139.62
2147
139.62
2178
139.619
2220
139.619
2114
139.619
2159
139.619
2120
139.618
2145
139.618
2225
139.618
2199
139.617
2146
139.617
2156
139.617
2229
139.617
2162
139.616
2164
139.616
2217
139.616
2254
139.615
2129
139.615
2218
139.615
2191
139.615
2089
139.614
2149
139.614
2189
139.614
2191
139.613
2242
139.613
2147
139.613
2150
139.613
2163
139.612
2187
139.612
2263
139.612
2173
139.611
2213
139.611
2247
139.611
2142
139.611
2178
139.61
2139
139.61
2178
139.61
2211
139.609
2213
139.609
2156
139.609
2286
139.609
2268
139.608
2165
139.608
2196
139.608
2235
139.607
2180
139.607
2214
139.607
2139
139.607
2251
139.606
2212
139.606
2241
139.606
2227
139.605
2169
139.605
2204
139.605
2194
139.605
2231
139.604
2174
139.604
2155
139.604
2222
139.603
2217
139.603
2243
139.603
2248
139.603
2182
139.602
2238
139.602
2210
139.602
2287
139.601
2236
139.601
2244
139.601
2309
139.6
2309
139.6
2306
139.6
2293
139.6
2273
139.599
2236
139.599
2244
139.599
2241
139.598
2148
139.598
2164
139.598
2134
139.598
2193
139.597
2233
139.597
2247
139.597
2198
139.596
2166
139.596
2168
139.596
2200
139.596
2167
139.595
2217
139.595
2212
139.595
2301
139.594
2167
139.594
2258
139.594
2192
139.593
2195
139.593
2278
139.593
2391
139.593
2238
139.592
2233
139.592
2242
139.592
2206
139.591
2281
139.591
2280
139.591
2270
139.591
2329
139.59
2224
139.59
2312
139.59
2300
139.589
2262
139.589
2322
139.589
2308
139.588
2390
139.588
2260
139.588
2353
139.588
2350
139.587
2297
139.587
2187
139.587
2358
139.586
2227
139.586
2340
139.586
2257
139.585
2249
139.585
2267
139.585
2329
139.585
2265
139.584
2287
139.584
2288
139.584
2202
139.583
2382
139.583
2229
139.583
2244
139.583
2326
139.582
2304
139.582
2295
139.582
2331
139.581
2260
139.581
2301
139.581
2281
139.58
2251
139.58
2255
139.58
2244
139.58
2258
139.579
2343
139.579
2344
139.579
2318
139.578
2326
139.578
2324
139.578
2262
139.577
2277
139.577
2284
139.577
2215
139.577
2367
139.576
2275
139.576
2338
139.576
2278
139.575
2278
139.575
2331
139.575
2357
139.574
2476
139.574
2359
139.574
2404
139.574
2329
139.573
2382
139.573
2406
139.573
2485
139.572
2381
139.572
2435
139.572
2432
139.571
2408
139.571
2300
139.571
2446
139.571
2497
139.57
2477
139.57
2461
139.57
2523
139.569
2435
139.569
2594
139.569
2520
139.568
2477
139.568
2534
139.568
2562
139.568
2480
139.567
2515
139.567
2553
139.567
2566
139.566
2522
139.566
2468
139.566
2546
139.565
2484
139.565
2471
139.565
2455
139.564
2542
139.564
2491
139.564
2476
139.564
2427
139.563
2521
139.563
2386
139.563
2393
139.562
2396
139.562
2427
139.562
2438
139.561
2411
139.561
2335
139.561
2322
139.561
2420
139.56
2319
139.56
2349
139.56
2427
139.559
2303
139.559
2282
139.559
2300
139.558
2388
139.558
2326
139.558
2272
139.557
2287
139.557
2281
139.557
2215
139.557
2249
139.556
2248
139.556
2280
139.556
2293
139.555
2226
139.555
2191
139.555
2271
139.554
2131
139.554
2167
139.554
2317
139.553
2245
139.553
2262
139.553
2291
139.553
2308
139.552
2314
139.552
2273
139.552
2211
139.551
2239
139.551
2265
139.551
2297
139.55
2281
139.55
2309
139.55
2292
139.549
2395
139.549
2339
139.549
2266
139.549
2370
139.548
2229
139.548
2269
139.548
2305
139.547
2182
139.547
2271
139.547
2177
139.546
2255
139.546
2201
139.546
2172
139.545
2148
139.545
2125
139.545
2096
139.545
2189
139.544
2130
139.544
2133
139.544
2168
139.543
2117
139.543
2062
139.543
2121
139.542
2020
139.542
2084
139.542
2078
139.541
2104
139.541
2106
139.541
2141
139.54
2055
139.54
2167
139.54
2056
139.54
2106
139.539
2059
139.539
2019
139.539
2118
139.538
2058
139.538
2105
139.538
2047
139.537
2224
139.537
2149
139.537
2019
139.536
2177
139.536
2067
139.536
2138
139.535
2021
139.535
2099
139.535
2120
139.535
2061
139.534
2118
139.534
2041
139.534
2150
139.533
2070
139.533
2096
139.533
2142
139.532
2141
139.532
2136
139.532
2084
139.531
2204
139.531
2073
139.531
2002
139.53
1988
139.53
2102
139.53
2112
139.53
2139
139.529
2085
139.529
2072
139.529
2080
139.528
2035
139.528
2101
139.528
2098
139.527
2168
139.527
2162
139.527
2184
139.526
2101
139.526
2096
139.526
2089
139.525
2076
139.525
2042
139.525
2039
139.524
2086
139.524
2140
139.524
2203
139.523
2121
139.523
2112
139.523
2087
139.523
2190
139.522
2129
139.522
2165
139.522
2112
139.521
2126
139.521
2026
139.521
2046
139.52
2100
139.52
2179
139.52
2039
139.519
2129
139.519
2089
139.519
2133
139.518
2133
139.518
2056
139.518
2098
139.517
2059
139.517
2074
139.517
2138
139.516
2084
139.516
2019
139.516
1977
139.516
2013
139.515
2065
139.515
2086
139.515
2070
139.514
2115
139.514
2055
139.514
2137
139.513
2048
139.513
2048
139.513
2117
139.512
2070
139.512
2082
139.512
2137
139.511
2109
139.511
2168
139.511
2112
139.51
2076
139.51
2118
139.51
2097
139.509
2092
139.509
2111
139.509
2003
139.508
2091
139.508
2129
139.508
2142
139.507
2183
139.507
2095
139.507
2076
139.507
2032
139.506
2047
139.506
2053
139.506
2100
139.505
2098
139.505
2091
139.505
2028
139.504
2143
139.504
2165
139.504
2056
139.503
2105
139.503
2054
139.503
2179
139.502
2111
139.502
2153
139.502
2115
139.501
2132
139.501
2125
139.501
2129
139.5
2090
139.5
2105
139.5
2177
139.499
2089
139.499
2148
139.499
2145
139.498
2121
139.498
2089
139.498
2148
139.497
2129
139.497
2033
139.497
2115
139.496
2077
139.496
2121
139.496
2183
139.495
2111
139.495
2066
139.495
2087
139.494
2162
139.494
2193
139.494
2240
139.494
2143
139.493
2171
139.493
2084
139.493
2127
139.492
2171
139.492
2175
139.492
2193
139.491
2112
139.491
2127
139.491
2201
139.49
2138
139.49
2248
139.49
2115
139.489
2192
139.489
2233
139.489
2087
139.488
2170
139.488
2139
139.488
2142
139.487
2136
139.487
2204
139.487
2135
139.486
2158
139.486
2183
139.486
2184
139.485
2231
139.485
2193
139.485
2145
139.484
2241
139.484
2226
139.484
2165
139.483
2245
139.483
2050
139.483
2220
139.482
2122
139.482
2221
139.482
2192
139.481
2208
139.481
2209
139.481
2163
139.48
2254
139.48
2212
139.48
2264
139.479
2211
139.479
2253
139.479
2208
139.478
2186
139.478
2201
139.478
2133
139.477
2146
139.477
2252
139.477
2194
139.476
2201
139.476
2231
139.476
2160
139.475
2172
139.475
2202
139.475
2230
139.474
2290
139.474
2252
139.474
2236
139.473
2270
139.473
2265
139.473
2326
139.472
2261
139.472
2242
139.472
2194
139.471
2136
139.471
2275
139.471
2234
139.47
2252
139.47
2268
139.47
2247
139.469
2290
139.469
2267
139.469
2259
139.468
2203
139.468
2202
139.468
2244
139.467
2209
139.467
2314
139.467
2250
139.466
2248
139.466
2234
139.466
2262
139.465
2196
139.465
2276
139.465
2299
139.464
2242
139.464
2155
139.464
2226
139.463
2165
139.463
2174
139.463
2209
139.462
2147
139.462
2295
139.462
2191
139.461
2191
139.461
2224
139.461
2206
139.46
2147
139.46
2214
139.46
2181
139.459
2307
139.459
2184
139.459
2229
139.458
2205
139.458
2221
139.458
2203
139.457
2204
139.457
2229
139.457
2256
139.456
2137
139.456
2143
139.456
2150
139.455
2228
139.455
2134
139.455
2205
139.454
2163
139.454
2089
139.453
2197
139.453
2259
139.453
2222
139.452
2206
139.452
2253
139.452
2241
139.451
2172
139.451
2403
139.451
2181
139.45
2274
139.45
2189
139.45
2220
139.449
2249
139.449
2211
139.449
2268
139.448
2352
139.448
2277
139.448
2209
139.447
2219
139.447
2261
139.447
2252
139.446
2150
139.446
2302
139.446
2183
139.445
2221
139.445
2223
139.445
2181
139.444
2184
139.444
2241
139.444
2223
139.443
2229
139.443
2107
139.443
2164
139.442
2227
139.442
2203
139.442
2228
139.441
2233
139.441
2237
139.441
2314
139.44
2235
139.44
2302
139.439
2221
139.439
2261
139.439
2207
139.438
2270
139.438
2285
139.438
2222
139.437
2244
139.437
2181
139.437
2306
139.436
2208
139.436
2323
139.436
2232
139.435
2284
139.435
2186
139.435
2247
139.434
2291
139.434
2233
139.434
2238
139.433
2311
139.433
2289
139.433
2342
139.432
2300
139.432
2228
139.432
2240
139.431
2169
139.431
2276
139.431
2198
139.43
2285
139.43
2174
139.429
2259
139.429
2147
139.429
2218
139.428
2219
139.428
2336
139.428
2132
139.427
2273
139.427
2166
139.427
2243
139.426
2122
139.426
2238
139.426
2294
139.425
2251
139.425
2247
139.425
2268
139.424
2290
139.424
2213
139.424
2220
139.423
2240
139.423
2201
139.423
2337
139.422
2314
139.422
2193
139.421
2190
139.421
2266
139.421
2170
139.42
2282
139.42
2296
139.42
2209
139.419
2322
139.419
2242
139.419
2225
139.418
2223
139.418
2278
139.418
2277
139.417
2245
139.417
2233
139.417
2284
139.416
2430
139.416
2233
139.416
2357
139.415
2355
139.415
2387
139.414
2448
139.414
2373
139.414
2411
139.413
2348
139.413
2427
139.413
2411
139.412
2502
139.412
2471
139.412
2489
139.411
2616
139.411
2645
139.411
2851
139.41
2825
139.41
2854
139.41
2996
139.409
2993
139.409
3077
139.408
3158
139.408
3140
139.408
3075
139.407
3224
139.407
3171
139.407
3155
139.406
2997
139.406
2838
139.406
2640
139.405
2658
139.405
2587
139.405
2492
139.404
2289
139.404
2372
139.404
2246
139.403
2251
139.403
2254
139.402
2261
139.402
2325
139.402
2288
139.401
2291
139.401
2204
139.401
2263
139.4
2303
139.4
2300
139.4
2345
139.399
2382
139.399
2348
139.399
2365
139.398
2359
139.398
2268
139.397
2288
139.397
2340
139.397
2462
139.396
2513
139.396
2468
139.396
2544
139.395
2586
139.395
2718
139.395
2718
139.394
2782
139.394
2971
139.394
3083
139.393
3234
139.393
3351
139.392
3463
139.392
3520
139.392
3681
139.391
3816
139.391
3839
139.391
3679
139.39
3644
139.39
3471
139.39
3158
139.389
2912
139.389
2590
139.389
2304
139.388
2013
139.388
1894
139.387
1734
139.387
1750
139.387
1742
139.386
1627
139.386
1572
139.386
1645
139.385
1627
139.385
1639
139.385
1543
139.384
1601
139.384
1595
139.383
1644
139.383
1556
139.383
1565
139.382
1627
139.382
1619
139.382
1561
139.381
1576
139.381
1578
139.381
1552
139.38
1608
139.38
1575
139.38
1623
139.379
1631
139.379
1615
139.378
1582
139.378
1564
139.378
1571
139.377
1593
139.377
1580
139.377
1639
139.376
1607
139.376
1614
139.376
1572
139.375
1655
139.375
1585
139.374
1621
139.374
1611
139.374
1599
139.373
1527
139.373
1579
139.373
1682
139.372
1612
139.372
1575
139.372
1611
139.371
1633
139.371
1697
139.37
1661
139.37
1603
139.37
1570
139.369
1539
139.369
1584
139.369
1567
139.368
1619
139.368
1619
139.368
1567
139.367
1533
139.367
1544
139.366
1524
139.366
1573
139.366
1559
139.365
1529
139.365
1593
139.365
1585
139.364
1563
139.364
1639
139.364
1555
139.363
1599
139.363
1602
139.362
1665
139.362
1565
139.362
1615
139.361
1619
139.361
1554
139.361
1647
139.36
1616
139.36
1632
139.359
1686
139.359
1626
139.359
1635
139.358
1604
139.358
1630
139.358
1643
139.357
1588
139.357
1626
139.357
1670
139.356
1598
139.356
1644
139.355
1649
139.355
1624
139.355
1689
139.354
1588
139.354
1628
139.354
1580
139.353
1586
139.353
1628
139.352
1626
139.352
1581
139.352
1704
139.351
1636
139.351
1681
139.351
1655
139.35
1606
139.35
1649
139.35
1653
139.349
1694
139.349
1652
139.348
1575
139.348
1663
139.348
1619
139.347
1664
139.347
1699
139.347
1619
139.346
1640
139.346
1627
139.345
1630
139.345
1604
139.345
1665
139.344
1672
139.344
1636
139.344
1692
139.343
1627
139.343
1619
139.342
1675
139.342
1605
139.342
1686
139.341
1594
139.341
1625
139.341
1681
139.34
1668
139.34
1672
139.339
1641
139.339
1625
139.339
1675
139.338
1625
139.338
1715
139.338
1694
139.337
1627
139.337
1666
139.336
1663
139.336
1621
139.336
1633
139.335
1571
139.335
1590
139.335
1605
139.334
1532
139.334
1678
139.334
1703
139.333
1631
139.333
1683
139.332
1576
139.332
1700
139.332
1626
139.331
1671
139.331
1711
139.331
1695
139.33
1663
139.33
1721
139.329
1717
139.329
1653
139.329
1676
139.328
1680
139.328
1765
139.327
1710
139.327
1726
139.327
1727
139.326
1647
139.326
1656
139.326
1677
139.325
1691
139.325
1704
139.324
1713
139.324
1670
139.324
1685
139.323
1654
139.323
1679
139.323
1647
139.322
1699
139.322
1703
139.321
1728
139.321
1642
139.321
1666
139.32
1659
139.32
1672
139.32
1641
139.319
1661
139.319
1698
139.318
1641
139.318
1760
139.318
1668
139.317
1713
139.317
1773
139.317
1709
139.316
1760
139.316
1699
139.315
1694
139.315
1749
139.315
1801
139.314
1825
139.314
1748
139.314
1861
139.313
1942
139.313
1859
139.312
1860
139.312
1904
139.312
1975
139.311
2019
139.311
1998
139.31
2067
139.31
2083
139.31
2038
139.309
2027
139.309
2098
139.309
2042
139.308
2005
139.308
1893
139.307
1905
139.307
1815
139.307
1775
139.306
1709
139.306
1723
139.306
1701
139.305
1713
139.305
1679
139.304
1633
139.304
1718
139.304
1662
139.303
1698
139.303
1664
139.302
1678
139.302
1701
139.302
1659
139.301
1689
139.301
1748
139.301
1690
139.3
1696
139.3
1685
139.299
1863
139.299
1806
139.299
1759
139.298
1843
139.298
1956
139.297
1963
139.297
2074
139.297
2094
139.296
2168
139.296
2238
139.296
2358
139.295
2319
139.295
2275
139.294
2316
139.294
2203
139.294
2151
139.293
2069
139.293
1952
139.292
1839
139.292
1689
139.292
1736
139.291
1591
139.291
1605
139.291
1538
139.29
1488
139.29
1552
139.289
1490
139.289
1519
139.289
1450
139.288
1455
139.288
1509
139.287
1457
139.287
1503
139.287
1510
139.286
1492
139.286
1468
139.285
1421
139.285
1498
139.285
1483
139.284
1532
139.284
1465
139.284
1488
139.283
1466
139.283
1510
139.282
1552
139.282
1455
139.282
1480
139.281
1554
139.281
1525
139.28
1481
139.28
1493
139.28
1506
139.279
1454
139.279
1436
139.279
1524
139.278
1482
139.278
1526
139.277
1509
139.277
1471
139.277
1462
139.276
1431
139.276
1520
139.275
1443
139.275
1530
139.275
1457
139.274
1512
139.274
1575
139.273
1506
139.273
1508
139.273
1498
139.272
1527
139.272
1472
139.271
1513
139.271
1519
139.271
1547
139.27
1570
139.27
1516
139.27
1557
139.269
1557
139.269
1572
139.268
1506
139.268
1566
139.268
1595
139.267
1535
139.267
1552
139.266
1525
139.266
1541
139.266
1439
139.265
1520
139.265
1478
139.264
1500
139.264
1453
139.264
1461
139.263
1437
139.263
1529
139.262
1567
139.262
1481
139.262
1541
139.261
1477
139.261
1365
139.26
1446
139.26
1447
139.26
1441
139.259
1454
139.259
1486
139.259
1392
139.258
1475
139.258
1456
139.257
1449
139.257
1432
139.257
1423
139.256
1427
139.256
1478
139.255
1343
139.255
1521
139.255
1483
139.254
1386
139.254
1506
139.253
1449
139.253
1448
139.253
1477
139.252
1456
139.252
1531
139.251
1523
139.251
1510
139.251
1504
139.25
1479
139.25
1485
139.249
1519
139.249
1478
139.249
1495
139.248
1523
139.248
1572
139.247
1523
139.247
1459
139.247
1480
139.246
1421
139.246
1467
139.245
1502
139.245
1516
139.245
1496
139.244
1498
139.244
1521
139.243
1544
139.243
1464
139.243
1476
139.242
1459
139.242
1506
139.241
1497
139.241
1418
139.241
1466
139.24
1398
139.24
1435
139.239
1419
139.239
1388
139.239
1415
139.238
1365
139.238
1396
139.237
1389
139.237
1326
139.237
1394
139.236
1361
139.236
1317
139.235
1343
139.235
1327
139.235
1220
139.234
1356
139.234
1250
139.233
1277
139.233
1293
139.233
1299
139.232
1269
139.232
1310
139.231
1262
139.231
1279
139.231
1261
139.23
1236
139.23
1238
139.229
1311
139.229
1351
139.229
1274
139.228
1283
139.228
1284
139.227
1277
139.227
1300
139.227
1286
139.226
1378
139.226
1274
139.225
1382
139.225
1386
139.225
1546
139.224
1796
139.224
1948
139.223
2364
139.223
2888
139.223
3760
139.222
4557
139.222
5315
139.221
5748
139.221
5747
139.221
5212
139.22
4714
139.22
4008
139.219
3411
139.219
2722
139.219
2026
139.218
1677
139.218
1382
139.217
1184
139.217
1136
139.217
1180
139.216
1069
139.216
1060
139.215
1108
139.215
1089
139.214
1137
139.214
1100
139.214
1044
139.213
1130
139.213
1058
139.212
1024
139.212
1006
139.212
1039
139.211
972
139.211
982
139.21
992
139.21
963
139.21
998
139.209
993
139.209
1011
139.208
994
139.208
1042
139.208
1064
139.207
1009
139.207
1050
139.206
1064
139.206
1027
139.206
1012
139.205
1010
139.205
1014
139.204
1043
139.204
1017
139.203
990
139.203
1010
139.203
1060
139.202
1010
139.202
1073
139.201
1044
139.201
998
139.201
1038
139.2
1084
139.2
1006
139.199
1029
139.199
1020
139.199
1043
139.198
1052
139.198
1000
139.197
1031
139.197
1067
139.197
1041
139.196
1118
139.196
1006
139.195
1051
139.195
1021
139.194
1115
139.194
1005
139.194
1055
139.193
1014
139.193
971
139.192
1020
139.192
1020
139.192
973
139.191
1017
139.191
1076
139.19
991
139.19
1030
139.19
1013
139.189
1004
139.189
1024
139.188
1010
139.188
1003
139.187
1020
139.187
1011
139.187
982
139.186
1028
139.186
1030
139.185
1075
139.185
1027
139.185
1056
139.184
1011
139.184
1013
139.183
1015
139.183
1011
139.183
996
139.182
1014
139.182
1035
139.181
1035
139.181
1063
139.18
1005
139.18
1075
139.18
1014
139.179
1028
139.179
1003
139.178
1053
139.178
1070
139.178
1024
139.177
1040
139.177
1101
139.176
1024
139.176
996
139.175
1055
139.175
1039
139.175
1017
139.174
1043
139.174
1028
139.173
1017
139.173
1039
139.173
1047
139.172
973
139.172
1007
139.171
1019
139.171
1083
139.17
1014
139.17
997
139.17
1029
139.169
1028
139.169
1018
139.168
1080
139.168
1050
139.168
1079
139.167
1055
139.167
1068
139.166
1087
139.166
1053
139.165
1107
139.165
1017
139.165
1140
139.164
1034
139.164
1053
139.163
1074
139.163
1092
139.163
1038
139.162
1043
139.162
1078
139.161
1079
139.161
1037
139.16
1070
139.16
1012
139.16
1023
139.159
1081
139.159
1071
139.158
1045
139.158
1082
139.157
1051
139.157
1050
139.157
1125
139.156
1076
139.156
1048
139.155
1054
139.155
1048
139.155
1055
139.154
1021
139.154
1030
139.153
1037
139.153
1073
139.152
1055
139.152
1091
139.152
1062
139.151
1041
139.151
1055
139.15
1024
139.15
1098
139.149
1031
139.149
996
139.149
1068
139.148
1071
139.148
1114
139.147
1103
139.147
1034
139.147
1070
139.146
997
139.146
1016
139.145
1049
139.145
1052
139.144
1049
139.144
1031
139.144
1067
139.143
1089
139.143
1082
139.142
1017
139.142
1084
139.141
1006
139.141
1023
139.141
1042
139.14
1019
139.14
1076
139.139
1072
139.139
1069
139.138
1045
139.138
1070
139.138
1043
139.137
1020
139.137
1057
139.136
1148
139.136
1056
139.136
1084
139.135
1021
139.135
1029
139.134
1059
139.134
1055
139.133
1087
139.133
1054
139.133
1089
139.132
1059
139.132
1111
139.131
1026
139.131
1068
139.13
1107
139.13
1069
139.13
1011
139.129
1080
139.129
1089
139.128
1091
139.128
1110
139.127
1113
139.127
1086
139.127
1065
139.126
1118
139.126
1116
139.125
1064
139.125
1070
139.124
1073
139.124
1045
139.124
1057
139.123
1111
139.123
1071
139.122
1144
139.122
1062
139.121
1062
139.121
1075
139.121
1114
139.12
1078
139.12
1110
139.119
1055
139.119
1071
139.118
1051
139.118
1074
139.118
1071
139.117
1106
139.117
1057
139.116
1061
139.116
1120
139.115
1057
139.115
1066
139.115
1066
139.114
1137
139.114
1063
139.113
1148
139.113
1157
139.112
1075
139.112
1104
139.112
1104
139.111
1075
139.111
1078
139.11
1059
139.11
1060
139.109
1059
139.109
1055
139.109
1174
139.108
1089
139.108
1073
139.107
1127
139.107
1055
139.106
1074
139.106
1110
139.105
1094
139.105
1101
139.105
1063
139.104
1167
139.104
1142
139.103
1076
139.103
1115
139.102
1146
139.102
1110
139.102
1129
139.101
1096
139.101
1119
139.1
1125
139.1
1123
139.099
1113
139.099
1103
139.099
1075
139.098
1097
139.098
1099
139.097
1115
139.097
1095
139.096
1111
139.096
1097
139.096
1135
139.095
1111
139.095
1109
139.094
1109
139.094
1111
139.093
1094
139.093
1080
139.092
1062
139.092
1150
139.092
1092
139.091
1118
139.091
1113
139.09
1112
139.09
1075
139.089
1074
139.089
1077
139.089
1057
139.088
1117
139.088
1127
139.087
1064
139.087
1091
139.086
1058
139.086
1091
139.085
1161
139.085
1112
139.085
1150
139.084
1173
139.084
1136
139.083
1112
139.083
1138
139.082
1083
139.082
1148
139.082
1078
139.081
1147
139.081
1124
139.08
1104
139.08
1105
139.079
1174
139.079
1039
139.078
1067
139.078
1114
139.078
1129
139.077
1095
139.077
1116
139.076
1151
139.076
1122
139.075
1163
139.075
1082
139.075
1118
139.074
1125
139.074
1119
139.073
1155
139.073
1152
139.072
1149
139.072
1166
139.071
1137
139.071
1125
139.071
1142
139.07
1186
139.07
1109
139.069
1166
139.069
1138
139.068
1130
139.068
1119
139.067
1120
139.067
1190
139.067
1189
139.066
1178
139.066
1200
139.065
1178
139.065
1214
139.064
1139
139.064
1192
139.063
1121
139.063
1094
139.063
1175
139.062
1111
139.062
1116
139.061
1118
139.061
1176
139.06
1179
139.06
1147
139.06
1145
139.059
1099
139.059
1070
139.058
1129
139.058
1076
139.057
1187
139.057
1141
139.056
1111
139.056
1178
139.056
1066
139.055
1159
139.055
1121
139.054
1078
139.054
1163
139.053
1070
139.053
1147
139.052
1170
139.052
1125
139.052
1167
139.051
1131
139.051
1052
139.05
1209
139.05
1130
139.049
1139
139.049
1177
139.048
1137
139.048
1151
139.048
1141
139.047
1143
139.047
1133
139.046
1124
139.046
1118
139.045
1142
139.045
1210
139.044
1177
139.044
1158
139.043
1103
139.043
1164
139.043
1110
139.042
1137
139.042
1136
139.041
1090
139.041
1149
139.04
1193
139.04
1137
139.039
1163
139.039
1198
139.039
1151
139.038
1152
139.038
1149
139.037
1174
139.037
1162
139.036
1160
139.036
1128
139.035
1078
139.035
1159
139.035
1160
139.034
1151
139.034
1153
139.033
1157
139.033
1128
139.032
1191
139.032
1120
139.031
1156
139.031
1132
139.03
1121
139.03
1140
139.03
1218
139.029
1137
139.029
1152
139.028
1204
139.028
1172
139.027
1155
139.027
1157
139.026
1124
139.026
1197
139.026
1147
139.025
1144
139.025
1152
139.024
1168
139.024
1136
139.023
1211
139.023
1142
139.022
1172
139.022
1231
139.021
1213
139.021
1155
139.021
1072
139.02
1124
139.02
1166
139.019
1173
139.019
1172
139.018
1144
139.018
1165
139.017
1121
139.017
1211
139.016
1165
139.016
1163
139.016
1172
139.015
1155
139.015
1180
139.014
1186
139.014
1162
139.013
1179
139.013
1138
139.012
1151
139.012
1188
139.012
1141
139.011
1194
139.011
1121
139.01
1159
139.01
1178
139.009
1228
139.009
1158
139.008
1152
139.008
1122
139.007
1276
139.007
1155
139.006
1170
139.006
1119
139.006
1282
139.005
1194
139.005
1210
139.004
1171
139.004
1191
139.003
1164
139.003
1150
139.002
1175
139.002
1164
139.001
1224
139.001
1208
139.001
1175
139
1164
139
1192
138.999
1171
138.999
1175
138.998
1180
138.998
1197
138.997
1243
138.997
1215
138.996
1210
138.996
1127
138.996
1230
138.995
1179
138.995
1220
138.994
1205
138.994
1152
138.993
1243
138.993
1241
138.992
1166
138.992
1174
138.991
1215
138.991
1177
138.991
1212
138.99
1269
138.99
1230
138.989
1189
138.989
1226
138.988
1193
138.988
1216
138.987
1152
138.987
1174
138.986
1165
138.986
1219
138.985
1229
138.985
1199
138.985
1159
138.984
1232
138.984
1190
138.983
1209
138.983
1211
138.982
1208
138.982
1282
138.981
1178
138.981
1227
138.98
1223
138.98
1265
138.979
1205
138.979
1226
138.979
1160
138.978
1264
138.978
1168
138.977
1219
138.977
1186
138.976
1199
138.976
1260
138.975
1224
138.975
1229
138.974
1269
138.974
1230
138.973
1209
138.973
1186
138.973
1233
138.972
1210
138.972
1194
138.971
1225
138.971
1252
138.97
1208
138.97
1174
138.969
1204
138.969
1202
138.968
1153
138.968
1198
138.967
1209
138.967
1249
138.967
1212
138.966
1184
138.966
1241
138.965
1220
138.965
1243
138.964
1214
138.964
1140
138.963
1230
138.963
1209
138.962
1218
138.962
1193
138.961
1265
138.961
1189
138.96
1187
138.96
1211
138.96
1240
138.959
1229
138.959
1306
138.958
1224
138.958
1209
138.957
1210
138.957
1221
138.956
1226
138.956
1194
138.955
1278
138.955
1209
138.954
1231
138.954
1192
138.953
1197
138.953
1267
138.953
1231
138.952
1251
138.952
1268
138.951
1213
138.951
1258
138.95
1259
138.95
1244
138.949
1237
138.949
1257
138.948
1259
138.948
1250
138.947
1214
138.947
1239
138.946
1235
138.946
1214
138.946
1257
138.945
1232
138.945
1297
138.944
1261
138.944
1230
138.943
1286
138.943
1286
138.942
1296
138.942
1201
138.941
1263
138.941
1251
138.94
1309
138.94
1243
138.939
1195
138.939
1257
138.938
1229
138.938
1196
138.938
1300
138.937
1236
138.937
1282
138.936
1263
138.936
1213
138.935
1286
138.935
1304
138.934
1298
138.934
1223
138.933
1298
138.933
1251
138.932
1278
138.932
1227
138.931
1322
138.931
1303
138.93
1327
138.93
1259
138.93
1240
138.929
1319
138.929
1351
138.928
1339
138.928
1315
138.927
1317
138.927
1337
138.926
1366
138.926
1351
138.925
1361
138.925
1393
138.924
1389
138.924
1398
138.923
1402
138.923
1421
138.922
1452
138.922
1504
138.922
1425
138.921
1527
138.921
1483
138.92
1517
138.92
1534
138.919
1624
138.919
1513
138.918
1593
138.918
1546
138.917
1569
138.917
1517
138.916
1556
138.916
1482
138.915
1470
138.915
1414
138.914
1376
138.914
1428
138.913
1378
138.913
1452
138.912
1343
138.912
1354
138.912
1289
138.911
1360
138.911
1281
138.91
1313
138.91
1290
138.909
1317
138.909
1263
138.908
1287
138.908
1311
138.907
1301
138.907
1365
138.906
1305
138.906
1313
138.905
1337
138.905
1347
138.904
1320
138.904
1294
138.903
1392
138.903
1264
138.902
1268
138.902
1269
138.902
1253
138.901
1248
138.901
1365
138.9
1317
138.9
1300
138.899
1349
138.899
1384
138.898
1367
138.898
1390
138.897
1366
138.897
1330
138.896
1276
138.896
1318
138.895
1235
138.895
1233
138.894
1230
138.894
1169
138.893
1226
138.893
1208
138.892
1226
138.892
1180
138.891
1201
138.891
1259
138.891
1219
138.89
1185
138.89
1165
138.889
1155
138.889
1228
138.888
1169
138.888
1188
138.887
1147
138.887
1187
138.886
1190
138.886
1179
138.885
1188
138.885
1184
138.884
1262
138.884
1215
138.883
1180
138.883
1197
138.882
1205
138.882
1209
138.881
1288
138.881
1151
138.88
1257
138.88
1232
138.879
1253
138.879
1158
138.878
1252
138.878
1246
138.877
1205
138.877
1244
138.877
1237
138.876
1284
138.876
1212
138.875
1200
138.875
1264
138.874
1262
138.874
1240
138.873
1289
138.873
1270
138.872
1242
138.872
1257
138.871
1204
138.871
1222
138.87
1217
138.87
1289
138.869
1210
138.869
1297
138.868
1188
138.868
1289
138.867
1226
138.867
1257
138.866
1287
138.866
1201
138.865
1221
138.865
1229
138.864
1200
138.864
1255
138.863
1226
138.863
1255
138.862
1276
138.862
1256
138.862
1230
138.861
1255
138.861
1267
138.86
1233
138.86
1206
138.859
1300
138.859
1244
138.858
1287
138.858
1213
138.857
1328
138.857
1235
138.856
1295
138.856
1237
138.855
1323
138.855
1240
138.854
1239
138.854
1200
138.853
1363
138.853
1228
138.852
1234
138.852
1235
138.851
1211
138.851
1204
138.85
1238
138.85
1307
138.849
1274
138.849
1264
138.848
1262
138.848
1215
138.847
1332
138.847
1265
138.846
1282
138.846
1291
138.845
1199
138.845
1300
138.844
1216
138.844
1272
138.843
1260
138.843
1282
138.842
1205
138.842
1268
138.841
1174
138.841
1257
138.841
1261
138.84
1279
138.84
1278
138.839
1237
138.839
1252
138.838
1276
138.838
1272
138.837
1298
138.837
1255
138.836
1303
138.836
1295
138.835
1324
138.835
1225
138.834
1281
138.834
1326
138.833
1245
138.833
1332
138.832
1230
138.832
1321
138.831
1253
138.831
1363
138.83
1350
138.83
1310
138.829
1305
138.829
1288
138.828
1300
138.828
1328
138.827
1293
138.827
1300
138.826
1273
138.826
1249
138.825
1281
138.825
1231
138.824
1267
138.824
1366
138.823
1291
138.823
1324
138.822
1298
138.822
1354
138.821
1339
138.821
1290
138.82
1283
138.82
1288
138.819
1254
138.819
1276
138.818
1324
138.818
1272
138.817
1283
138.817
1342
138.816
1250
138.816
1349
138.815
1286
138.815
1271
138.814
1336
138.814
1311
138.813
1354
138.813
1269
138.812
1352
138.812
1349
138.811
1298
138.811
1228
138.81
1308
138.81
1224
138.809
1305
138.809
1290
138.808
1290
138.808
1324
138.807
1352
138.807
1341
138.806
1275
138.806
1314
138.805
1269
138.805
1286
138.804
1309
138.804
1346
138.803
1322
138.803
1337
138.802
1355
138.802
1332
138.801
1292
138.801
1265
138.8
1383
138.8
1259
138.799
1265
138.799
1266
138.798
1255
138.798
1301
138.797
1232
138.797
1270
138.796
1256
138.796
1267
138.795
1258
138.795
1239
138.794
1219
138.794
1281
138.793
1317
138.793
1273
138.792
1251
138.792
1244
138.791
1301
138.791
1287
138.79
1196
138.79
1324
138.789
1225
138.789
1225
138.788
1337
138.788
1274
138.787
1269
138.787
1320
138.786
1299
138.786
1282
138.785
1231
138.785
1232
138.784
1293
138.784
1292
138.783
1281
138.783
1249
138.782
1213
138.782
1298
138.781
1284
138.781
1246
138.78
1238
138.78
1234
138.779
1318
138.779
1230
138.778
1251
138.778
1269
138.777
1244
138.777
1297
138.776
1291
138.776
1296
138.775
1291
138.775
1366
138.774
1415
138.774
1382
138.773
1353
138.773
1376
138.772
1421
138.772
1414
138.771
1496
138.771
1446
138.77
1542
138.77
1651
138.769
1615
138.769
1734
138.768
1799
138.768
1966
138.767
2071
138.767
2201
138.766
2248
138.766
2281
138.765
2254
138.765
2174
138.764
2132
138.764
1984
138.763
1956
138.763
1845
138.762
1746
138.762
1642
138.761
1601
138.761
1534
138.76
1399
138.76
1483
138.759
1394
138.759
1359
138.758
1391
138.758
1354
138.757
1345
138.757
1224
138.756
1296
138.756
1294
138.755
1320
138.755
1393
138.754
1369
138.754
1363
138.753
1364
138.753
1326
138.752
1310
138.752
1401
138.751
1407
138.751
1414
138.75
1436
138.75
1484
138.749
1639
138.749
1706
138.748
1839
138.748
1995
138.747
2293
138.746
2356
138.746
2586
138.745
2695
138.745
2863
138.744
2804
138.744
2667
138.743
2712
138.743
2434
138.742
2352
138.742
2202
138.741
1978
138.741
1880
138.74
1664
138.74
1511
138.739
1437
138.739
1361
138.738
1263
138.738
1265
138.737
1202
138.737
1158
138.736
1166
138.736
1153
138.735
1097
138.735
1126
138.734
1100
138.734
1064
138.733
1055
138.733
1040
138.732
1033
138.732
1028
138.731
999
138.731
994
138.73
1057
138.73
1005
138.729
1030
138.729
1047
138.728
1040
138.728
996
138.727
1022
138.727
977
138.726
1015
138.726
1046
138.725
995
138.724
1037
138.724
1017
138.723
972
138.723
998
138.722
985
138.722
986
138.721
951
138.721
1034
138.72
1024
138.72
992
138.719
992
138.719
963
138.718
954
138.718
959
138.717
927
138.717
966
138.716
1063
138.716
1028
138.715
984
138.715
1028
138.714
995
138.714
1012
138.713
951
138.713
974
138.712
998
138.712
991
138.711
1043
138.711
1004
138.71
998
138.71
1002
138.709
937
138.709
986
138.708
951
138.707
983
138.707
998
138.706
996
138.706
956
138.705
968
138.705
964
138.704
990
138.704
968
138.703
956
138.703
947
138.702
1001
138.702
998
138.701
948
138.701
1013
138.7
939
138.7
1013
138.699
940
138.699
1038
138.698
969
138.698
966
138.697
982
138.697
898
138.696
1005
138.696
959
138.695
957
138.695
959
138.694
949
138.693
983
138.693
988
138.692
1011
138.692
940
138.691
1022
138.691
986
138.69
1015
138.69
1007
138.689
1026
138.689
1040
138.688
1015
138.688
987
138.687
1057
138.687
1036
138.686
1041
138.686
999
138.685
1026
138.685
943
138.684
1000
138.684
1046
138.683
988
138.683
973
138.682
1023
138.682
1005
138.681
954
138.68
995
138.68
1052
138.679
1010
138.679
1034
138.678
1000
138.678
1065
138.677
1087
138.677
1081
138.676
1112
138.676
1036
138.675
1044
138.675
1016
138.674
1041
138.674
1036
138.673
968
138.673
1063
138.672
1032
138.672
1045
138.671
1037
138.671
1020
138.67
1070
138.669
1081
138.669
1012
138.668
1031
138.668
1040
138.667
1011
138.667
1061
138.666
1069
138.666
1102
138.665
1106
138.665
1085
138.664
1029
138.664
1079
138.663
1070
138.663
1019
138.662
1050
138.662
1050
138.661
1019
138.661
1067
138.66
1011
138.659
1078
138.659
1031
138.658
1034
138.658
943
138.657
1001
138.657
995
138.656
1054
138.656
1000
138.655
1040
138.655
1024
138.654
1036
138.654
1050
138.653
1073
138.653
1006
138.652
1033
138.652
1006
138.651
1047
138.651
1008
138.65
1005
138.649
1011
138.649
967
138.648
986
138.648
981
138.647
988
138.647
1003
138.646
1016
138.646
961
138.645
989
138.645
931
138.644
919
138.644
945
138.643
956
138.643
939
138.642
960
138.642
968
138.641
1011
138.64
959
138.64
990
138.639
969
138.639
947
138.638
1000
138.638
960
138.637
968
138.637
964
138.636
972
138.636
999
138.635
947
138.635
955
138.634
973
138.634
996
138.633
973
138.633
1012
138.632
995
138.631
1065
138.631
1051
138.63
1042
138.63
1040
138.629
1013
138.629
1015
138.628
1035
138.628
1043
138.627
1006
138.627
960
138.626
1087
138.626
1012
138.625
1001
138.625
969
138.624
1021
138.623
1023
138.623
1002
138.622
1017
138.622
1065
138.621
1000
138.621
1059
138.62
1069
138.62
1020
138.619
1089
138.619
1024
138.618
1080
138.618
1028
138.617
1005
138.617
1014
138.616
1017
138.615
1004
138.615
1025
138.614
1064
138.614
1004
138.613
1018
138.613
1013
138.612
1041
138.612
1052
138.611
999
138.611
1055
138.61
1003
138.61
1009
138.609
997
138.609
1005
138.608
975
138.607
1007
138.607
1047
138.606
1001
138.606
977
138.605
990
138.605
1014
138.604
1049
138.604
1028
138.603
1021
138.603
1015
138.602
971
138.602
1069
138.601
1037
138.6
1073
138.6
1113
138.599
1100
138.599
1102
138.598
1139
138.598
1152
138.597
1138
138.597
1181
138.596
1197
138.596
1161
138.595
1150
138.595
1211
138.594
1173
138.593
1228
138.593
1302
138.592
1178
138.592
1344
138.591
1355
138.591
1399
138.59
1390
138.59
1390
138.589
1422
138.589
1278
138.588
1289
138.588
1173
138.587
1110
138.586
1054
138.586
1009
138.585
952
138.585
933
138.584
909
138.584
961
138.583
912
138.583
917
138.582
967
138.582
910
138.581
909
138.581
901
138.58
867
138.579
861
138.579
889
138.578
886
138.578
837
138.577
845
138.577
830
138.576
927
138.576
821
138.575
939
138.575
835
138.574
869
138.573
850
138.573
887
138.572
884
138.572
895
138.571
843
138.571
936
138.57
866
138.57
924
138.569
892
138.569
916
138.568
952
138.568
911
138.567
910
138.566
878
138.566
929
138.565
890
138.565
949
138.564
846
138.564
923
138.563
899
138.563
924
138.562
941
138.562
918
138.561
938
138.56
899
138.56
901
138.559
874
138.559
865
138.558
852
138.558
839
138.557
866
138.557
902
138.556
856
138.556
886
138.555
854
138.554
900
138.554
912
138.553
933
138.553
891
138.552
895
138.552
835
138.551
868
138.551
895
138.55
933
138.55
857
138.549
893
138.548
892
138.548
926
138.547
922
138.547
916
138.546
884
138.546
910
138.545
917
138.545
937
138.544
942
138.544
897
138.543
899
138.542
902
138.542
928
138.541
950
138.541
968
138.54
941
138.54
971
138.539
954
138.539
998
138.538
943
138.537
962
138.537
901
138.536
972
138.536
912
138.535
966
138.535
952
138.534
901
138.534
940
138.533
926
138.533
946
138.532
925
138.531
931
138.531
983
138.53
933
138.53
1017
138.529
970
138.529
961
138.528
929
138.528
998
138.527
977
138.527
1001
138.526
892
138.525
1045
138.525
953
138.524
937
138.524
959
138.523
989
138.523
996
138.522
899
138.522
976
138.521
922
138.52
985
138.52
992
138.519
946
138.519
1002
138.518
973
138.518
1013
138.517
955
138.517
1013
138.516
988
138.515
990
138.515
993
138.514
924
138.514
906
138.513
966
138.513
888
138.512
942
138.512
923
138.511
857
138.51
860
138.51
880
138.509
892
138.509
829
138.508
876
138.508
864
138.507
848
138.507
872
138.506
890
138.506
866
138.505
862
138.504
873
138.504
910
138.503
871
138.503
837
138.502
878
138.502
860
138.501
872
138.501
865
138.5
895
138.499
873
138.499
861
138.498
843
138.498
847
138.497
891
138.497
924
138.496
882
138.496
921
138.495
850
138.494
909
138.494
891
138.493
846
138.493
888
138.492
819
138.492
847
138.491
897
138.491
856
138.49
859
138.489
842
138.489
891
138.488
928
138.488
933
138.487
875
138.487
925
138.486
928
138.485
961
138.485
979
138.484
975
138.484
1012
138.483
939
138.483
967
138.482
986
138.482
1015
138.481
995
138.48
1001
138.48
1008
138.479
990
138.479
988
138.478
1063
138.478
993
138.477
1072
138.477
1008
138.476
1015
138.475
960
138.475
984
138.474
940
138.474
973
138.473
964
138.473
973
138.472
955
138.472
949
138.471
929
138.47
865
138.47
864
138.469
906
138.469
909
138.468
890
138.468
939
138.467
876
138.466
956
138.466
887
138.465
969
138.465
908
138.464
982
138.464
916
138.463
944
138.463
981
138.462
1009
138.461
1089
138.461
1255
138.46
1449
138.46
1567
138.459
1887
138.459
2136
138.458
2391
138.457
2597
138.457
2713
138.456
2749
138.456
3006
138.455
3102
138.455
3324
138.454
3495
138.454
3399
138.453
3133
138.452
2912
138.452
2631
138.451
2242
138.451
2077
138.45
1732
138.45
1449
138.449
1221
138.448
1030
138.448
863
138.447
776
138.447
812
138.446
749
138.446
732
138.445
674
138.444
684
138.444
695
138.443
658
138.443
700
138.442
637
138.442
676
138.441
677
138.441
662
138.44
639
138.439
617
138.439
645
138.438
620
138.438
595
138.437
632
138.437
645
138.436
618
138.435
625
138.435
656
138.434
598
138.434
615
138.433
621
138.433
594
138.432
596
138.431
629
138.431
618
138.43
659
138.43
582
138.429
607
138.429
607
138.428
642
138.427
581
138.427
595
138.426
619
138.426
593
138.425
641
138.425
639
138.424
657
138.424
629
138.423
653
138.422
651
138.422
658
138.421
645
138.421
674
138.42
716
138.42
690
138.419
697
138.418
692
138.418
705
138.417
664
138.417
660
138.416
677
138.416
678
138.415
711
138.414
720
138.414
646
138.413
733
138.413
671
138.412
708
138.412
741
138.411
737
138.41
736
138.41
769
138.409
701
138.409
700
138.408
689
138.408
676
138.407
654
138.406
651
138.406
694
138.405
700
138.405
673
138.404
661
138.404
677
138.403
658
138.402
673
138.402
682
138.401
715
138.401
742
138.4
787
138.4
818
138.399
835
138.398
852
138.398
890
138.397
988
138.397
876
138.396
1017
138.396
959
138.395
989
138.394
1143
138.394
1163
138.393
1243
138.393
1292
138.392
1374
138.392
1528
138.391
1647
138.39
1670
138.39
1791
138.389
1822
138.389
1813
138.388
1807
138.387
1804
138.387
1711
138.386
1651
138.386
1577
138.385
1468
138.385
1456
138.384
1514
138.383
1627
138.383
1569
138.382
1665
138.382
1697
138.381
1600
138.381
1574
138.38
1318
138.379
1199
138.379
987
138.378
865
138.378
687
138.377
606
138.377
498
138.376
459
138.375
472
138.375
422
138.374
389
138.374
397
138.373
358
138.373
365
138.372
355
138.371
395
138.371
360
138.37
340
138.37
397
138.369
337
138.368
364
138.368
355
138.367
369
138.367
352
138.366
379
138.366
374
138.365
346
138.364
328
138.364
371
138.363
380
138.363
359
138.362
360
138.362
342
138.361
340
138.36
391
138.36
385
138.359
363
138.359
378
138.358
377
138.357
389
138.357
373
138.356
401
138.356
380
138.355
405
138.355
406
138.354
413
138.353
406
138.353
388
138.352
440
138.352
437
138.351
408
138.35
407
138.35
411
138.349
411
138.349
441
138.348
395
138.348
385
138.347
424
138.346
374
138.346
368
138.345
390
138.345
382
138.344
392
138.344
367
138.343
372
138.342
425
138.342
404
138.341
431
138.341
435
138.34
452
138.339
458
138.339
507
138.338
486
138.338
516
138.337
498
138.337
498
138.336
429
138.335
476
138.335
375
138.334
403
138.334
407
138.333
431
138.332
365
138.332
392
138.331
394
138.331
369
138.33
388
138.33
375
138.329
375
138.328
373
138.328
388
138.327
385
138.327
365
138.326
346
138.325
361
138.325
357
138.324
398
138.324
329
138.323
367
138.322
343
138.322
383
138.321
365
138.321
354
138.32
362
138.32
406
138.319
403
138.318
387
138.318
427
138.317
413
138.317
383
138.316
398
138.315
361
138.315
370
138.314
332
138.314
324
138.313
325
138.313
372
138.312
350
138.311
354
138.311
350
138.31
344
138.31
360
138.309
329
138.308
339
138.308
354
138.307
338
138.307
331
138.306
331
138.305
351
138.305
333
138.304
364
138.304
346
138.303
343
138.303
366
138.302
358
138.301
359
138.301
349
138.3
362
138.3
332
138.299
351
138.298
354
138.298
345
138.297
356
138.297
357
138.296
396
138.295
329
138.295
367
138.294
356
138.294
350
138.293
367
138.292
358
138.292
353
138.291
351
138.291
309
138.29
357
138.29
341
138.289
379
138.288
345
138.288
342
138.287
347
138.287
331
138.286
311
138.285
359
138.285
343
138.284
344
138.284
341
138.283
328
138.282
308
138.282
302
138.281
327
138.281
342
138.28
301
138.279
332
138.279
333
138.278
324
138.278
295
138.277
322
138.276
316
138.276
342
138.275
293
138.275
332
138.274
314
138.274
307
138.273
338
138.272
310
138.272
348
138.271
329
138.271
325
138.27
369
138.269
334
138.269
337
138.268
349
138.268
349
138.267
345
138.266
353
138.266
383
138.265
371
138.265
373
138.264
399
138.263
397
138.263
438
138.262
490
138.262
493
138.261
535
138.26
524
138.26
568
138.259
566
138.259
652
138.258
700
138.257
719
138.257
808
138.256
804
138.256
784
138.255
743
138.254
698
138.254
634
138.253
526
138.253
397
138.252
357
138.251
323
138.251
289
138.25
256
138.25
308
138.249
252
138.248
301
138.248
286
138.247
275
138.247
274
138.246
294
138.245
324
138.245
296
138.244
341
138.244
271
138.243
302
138.243
315
138.242
281
138.241
250
138.241
216
138.24
204
138.24
173
138.239
180
138.238
194
138.238
172
138.237
177
138.237
187
138.236
175
138.235
212
138.235
191
138.234
215
138.234
215
138.233
239
138.232
224
138.232
284
138.231
285
138.231
281
138.23
269
138.229
276
138.229
255
138.228
271
138.227
245
138.227
248
138.226
226
138.226
238
138.225
221
138.224
230
138.224
207
138.223
235
138.223
223
138.222
209
138.221
221
138.221
202
138.22
184
138.22
164
138.219
154
138.218
183
138.218
133
138.217
183
138.217
148
138.216
144
138.215
143
138.215
161
138.214
153
138.214
151
138.213
161
138.212
136
138.212
146
138.211
151
138.211
145
138.21
153
138.209
144
138.209
147
138.208
124
138.208
137
138.207
152
138.206
136
138.206
134
138.205
131
138.205
123
138.204
105
138.203
144
138.203
128
138.202
172
138.202
154
138.201
158
138.2
157
138.2
166
138.199
169
138.199
161
138.198
170
138.197
193
138.197
177
138.196
225
138.195
232
138.195
240
138.194
294
138.194
320
138.193
340
138.192
348
138.192
417
138.191
401
138.191
438
138.19
491
138.189
501
138.189
566
138.188
610
138.188
605
138.187
646
138.186
683
138.186
665
138.185
618
138.185
608
138.184
579
138.183
481
138.183
473
138.182
442
138.182
421
138.181
356
138.18
378
138.18
292
138.179
273
138.178
229
138.178
200
138.177
138
138.177
127
138.176
90
138.175
96
138.175
71
138.174
65
138.174
50
138.173
58
138.172
54
138.172
43
138.171
48
138.171
38
138.17
49
138.169
43
138.169
38
138.168
39
138.167
37
138.167
33
138.166
31
138.166
35
138.165
38
138.164
39
138.164
46
138.163
36
138.163
39
138.162
47
138.161
50
138.161
44
138.16
52
138.16
52
138.159
61
138.158
70
138.158
85
138.157
85
138.156
108
138.156
121
138.155
140
138.155
142
138.154
158
138.153
166
138.153
160
138.152
188
138.152
161
138.151
137
138.15
148
138.15
158
138.149
147
138.148
140
138.148
156
138.147
157
138.147
150
138.146
119
138.145
129
138.145
103
138.144
89
138.144
91
138.143
74
138.142
63
138.142
49
138.141
26
138.141
19
138.14
13
138.139
10
138.139
8
138.138
6
138.137
Sr 3d 2
-0.6 V vs 1 bar O2
2024
12
22
0
0
0
0
11
Casa Info Follows
0
0
0
0
20241221_WB035_2_104_2_steps_500mV_235937.vms Dir:C:\Users\Stani\ownCloud\XPS\2024_12_21\BAEBS_02\
20241221_WB035_2.(sample: unk).(2, steps_500mV).(acq: unk)
( 0.028686 m , -0.000602 m , 0.169483 m ) Angle: 45.0062 degrees , -0.1 degrees
20241221_WB035_2
1
2
XPS
1
0
Al
1486.6
52.97
200
200
1e+037
1e+037
FAT
27
1e+037
4.433
1e+037
1e+037
1e+037
1e+037
1e+037
Sr
3d
-1
Kinetic Energy
eV
1336.6
0.05
2
Intensity
d
Transmission
d
pulse counting
0.24
1
1e+037
1e+037
1e+037
1e+037
3
ESCAPE DEPTH TYPE
d
0
PHI_AtomicNumber
d
38
MFP Exponent
d
0
1202
0
1
0
1
435
21.2022
427
21.2018
401
21.2015
420
21.2012
413
21.2009
412
21.2006
441
21.2002
393
21.1999
412
21.1996
426
21.1993
433
21.199
443
21.1986
396
21.1983
429
21.198
428
21.1977
389
21.1974
396
21.197
420
21.1967
408
21.1964
471
21.1961
452
21.1958
413
21.1955
454
21.1951
431
21.1948
387
21.1945
447
21.1942
420
21.1939
431
21.1935
403
21.1932
443
21.1929
420
21.1926
465
21.1923
414
21.1919
440
21.1916
446
21.1913
450
21.191
438
21.1907
450
21.1904
439
21.19
431
21.1897
455
21.1894
455
21.1891
433
21.1888
439
21.1884
406
21.1881
446
21.1878
391
21.1875
449
21.1872
418
21.1868
479
21.1865
442
21.1862
442
21.1859
442
21.1856
467
21.1852
451
21.1849
464
21.1846
477
21.1843
444
21.184
432
21.1837
465
21.1833
457
21.183
495
21.1827
451
21.1824
481
21.1821
454
21.1817
445
21.1814
455
21.1811
476
21.1808
478
21.1805
476
21.1801
460
21.1798
452
21.1795
456
21.1792
454
21.1789
497
21.1786
487
21.1782
446
21.1779
428
21.1776
491
21.1773
447
21.177
459
21.1766
468
21.1763
493
21.176
480
21.1757
489
21.1754
483
21.175
457
21.1747
479
21.1744
486
21.1741
457
21.1738
450
21.1734
464
21.1731
457
21.1728
508
21.1725
471
21.1722
477
21.1719
463
21.1715
493
21.1712
457
21.1709
445
21.1706
468
21.1703
480
21.1699
496
21.1696
454
21.1693
473
21.169
479
21.1687
482
21.1683
478
21.168
480
21.1677
485
21.1674
476
21.1671
433
21.1668
489
21.1664
464
21.1661
506
21.1658
466
21.1655
460
21.1652
517
21.1648
490
21.1645
501
21.1642
471
21.1639
523
21.1636
498
21.1632
512
21.1629
463
21.1626
489
21.1623
469
21.162
458
21.1617
504
21.1613
428
21.161
472
21.1607
459
21.1604
480
21.1601
460
21.1597
469
21.1594
450
21.1591
483
21.1588
475
21.1585
451
21.1581
470
21.1578
451
21.1575
463
21.1572
534
21.1569
422
21.1566
462
21.1562
447
21.1559
460
21.1556
450
21.1553
465
21.155
465
21.1546
458
21.1543
479
21.154
447
21.1537
460
21.1534
469
21.153
437
21.1527
422
21.1524
408
21.1521
453
21.1518
432
21.1514
453
21.1511
436
21.1508
387
21.1505
410
21.1502
452
21.1499
445
21.1495
432
21.1492
421
21.1489
440
21.1486
451
21.1483
466
21.1479
445
21.1476
455
21.1473
439
21.147
437
21.1467
447
21.1463
408
21.146
454
21.1457
448
21.1454
410
21.1451
425
21.1448
430
21.1444
448
21.1441
427
21.1438
414
21.1435
442
21.1432
413
21.1428
391
21.1425
430
21.1422
412
21.1419
440
21.1416
427
21.1412
435
21.1409
444
21.1406
411
21.1403
425
21.14
441
21.1397
449
21.1393
433
21.139
433
21.1387
427
21.1384
428
21.1381
391
21.1377
447
21.1374
405
21.1371
429
21.1368
406
21.1365
404
21.1361
421
21.1358
420
21.1355
429
21.1352
433
21.1349
465
21.1346
431
21.1342
408
21.1339
414
21.1336
390
21.1333
421
21.133
415
21.1326
439
21.1323
420
21.132
447
21.1317
444
21.1314
396
21.131
471
21.1307
431
21.1304
399
21.1301
425
21.1298
421
21.1295
442
21.1291
415
21.1288
413
21.1285
412
21.1282
423
21.1279
387
21.1275
416
21.1272
432
21.1269
444
21.1266
425
21.1263
404
21.1259
415
21.1256
455
21.1253
379
21.125
391
21.1247
436
21.1243
420
21.124
447
21.1237
431
21.1234
428
21.1231
419
21.1228
410
21.1224
411
21.1221
446
21.1218
401
21.1215
456
21.1212
426
21.1208
422
21.1205
455
21.1202
413
21.1199
422
21.1196
429
21.1192
428
21.1189
442
21.1186
453
21.1183
469
21.118
482
21.1177
452
21.1173
495
21.117
513
21.1167
503
21.1164
468
21.1161
487
21.1157
511
21.1154
495
21.1151
514
21.1148
531
21.1145
583
21.1141
594
21.1138
577
21.1135
645
21.1132
657
21.1129
657
21.1126
676
21.1122
660
21.1119
670
21.1116
722
21.1113
710
21.111
846
21.1106
807
21.1103
845
21.11
841
21.1097
886
21.1094
888
21.109
862
21.1087
928
21.1084
1061
21.1081
990
21.1078
1022
21.1075
1080
21.1071
1145
21.1068
1103
21.1065
1151
21.1062
1233
21.1059
1232
21.1055
1230
21.1052
1243
21.1049
1271
21.1046
1303
21.1043
1318
21.1039
1377
21.1036
1302
21.1033
1340
21.103
1436
21.1027
1457
21.1024
1501
21.102
1511
21.1017
1453
21.1014
1520
21.1011
1557
21.1008
1563
21.1004
1594
21.1001
1631
21.0998
1666
21.0995
1592
21.0992
1709
21.0988
1604
21.0985
1594
21.0982
1619
21.0979
1692
21.0976
1643
21.0973
1618
21.0969
1667
21.0966
1592
21.0963
1699
21.096
1713
21.0957
1610
21.0953
1650
21.095
1554
21.0947
1561
21.0944
1602
21.0941
1569
21.0937
1566
21.0934
1539
21.0931
1591
21.0928
1517
21.0925
1605
21.0922
1645
21.0918
1615
21.0915
1618
21.0912
1572
21.0909
1645
21.0906
1544
21.0902
1556
21.0899
1524
21.0896
1490
21.0893
1502
21.089
1474
21.0886
1454
21.0883
1410
21.088
1282
21.0877
1344
21.0874
1227
21.0871
1162
21.0867
1148
21.0864
1091
21.0861
1039
21.0858
931
21.0855
928
21.0851
864
21.0848
800
21.0845
717
21.0842
667
21.0839
573
21.0835
685
21.0832
558
21.0829
536
21.0826
489
21.0823
465
21.082
486
21.0816
428
21.0813
430
21.081
409
21.0807
407
21.0804
379
21.08
370
21.0797
356
21.0794
369
21.0791
398
21.0788
359
21.0784
304
21.0781
382
21.0778
344
21.0775
302
21.0772
319
21.0769
322
21.0765
326
21.0762
351
21.0759
332
21.0756
367
21.0753
324
21.0749
328
21.0746
354
21.0743
322
21.074
325
21.0737
323
21.0734
320
21.073
332
21.0727
327
21.0724
306
21.0721
276
21.0718
314
21.0714
322
21.0711
312
21.0708
307
21.0705
321
21.0702
340
21.0698
333
21.0695
287
21.0692
304
21.0689
291
21.0686
307
21.0683
294
21.0679
296
21.0676
273
21.0673
301
21.067
294
21.0667
284
21.0663
311
21.066
295
21.0657
282
21.0654
312
21.0651
290
21.0647
295
21.0644
294
21.0641
309
21.0638
291
21.0635
274
21.0632
297
21.0628
306
21.0625
286
21.0622
277
21.0619
309
21.0616
302
21.0612
301
21.0609
349
21.0606
303
21.0603
287
21.06
300
21.0596
290
21.0593
272
21.059
282
21.0587
292
21.0584
296
21.0581
321
21.0577
283
21.0574
295
21.0571
286
21.0568
312
21.0565
320
21.0561
285
21.0558
280
21.0555
270
21.0552
291
21.0549
288
21.0545
300
21.0542
268
21.0539
272
21.0536
328
21.0533
281
21.053
322
21.0526
268
21.0523
272
21.052
291
21.0517
311
21.0514
313
21.051
297
21.0507
295
21.0504
295
21.0501
296
21.0498
307
21.0495
297
21.0491
313
21.0488
309
21.0485
304
21.0482
281
21.0479
280
21.0475
285
21.0472
282
21.0469
286
21.0466
239
21.0463
261
21.0459
273
21.0456
260
21.0453
269
21.045
289
21.0447
296
21.0444
267
21.044
284
21.0437
309
21.0434
304
21.0431
316
21.0428
298
21.0424
313
21.0421
289
21.0418
266
21.0415
298
21.0412
283
21.0408
261
21.0405
260
21.0402
279
21.0399
282
21.0396
272
21.0393
286
21.0389
282
21.0386
292
21.0383
283
21.038
286
21.0377
272
21.0373
271
21.037
302
21.0367
271
21.0364
298
21.0361
287
21.0357
300
21.0354
318
21.0351
274
21.0348
292
21.0345
257
21.0342
283
21.0338
271
21.0335
296
21.0332
291
21.0329
302
21.0326
268
21.0322
324
21.0319
293
21.0316
292
21.0313
295
21.031
278
21.0307
277
21.0303
305
21.03
293
21.0297
303
21.0294
271
21.0291
298
21.0287
272
21.0284
296
21.0281
279
21.0278
301
21.0275
265
21.0271
287
21.0268
282
21.0265
258
21.0262
294
21.0259
237
21.0256
273
21.0252
282
21.0249
300
21.0246
317
21.0243
281
21.024
308
21.0236
284
21.0233
314
21.023
255
21.0227
263
21.0224
286
21.0221
279
21.0217
285
21.0214
317
21.0211
290
21.0208
302
21.0205
315
21.0201
303
21.0198
295
21.0195
287
21.0192
307
21.0189
267
21.0185
291
21.0182
296
21.0179
303
21.0176
286
21.0173
284
21.017
292
21.0166
291
21.0163
282
21.016
286
21.0157
289
21.0154
329
21.015
314
21.0147
294
21.0144
283
21.0141
302
21.0138
299
21.0134
280
21.0131
311
21.0128
297
21.0125
284
21.0122
301
21.0119
289
21.0115
276
21.0112
331
21.0109
Cr 2p 3
-0.6 V vs 1 bar O2
2024
12
22
0
0
0
0
11
Casa Info Follows
0
0
0
0
20241221_WB035_2_104_2_steps_500mV_235937.vms Dir:C:\Users\Stani\ownCloud\XPS\2024_12_21\BAEBS_02\
20241221_WB035_2.(sample: unk).(2, steps_500mV).(acq: unk)
( 0.028686 m , -0.000602 m , 0.169483 m ) Angle: 45.0062 degrees , -0.1 degrees
20241221_WB035_2
1
2
XPS
1
0
Al
1486.6
52.97
200
200
1e+037
1e+037
FAT
27
1e+037
4.433
1e+037
1e+037
1e+037
1e+037
1e+037
Cr
2p
-1
Kinetic Energy
eV
879.6
0.05
2
Intensity
d
Transmission
d
pulse counting
0.72
1
1e+037
1e+037
1e+037
1e+037
4
ESCAPE DEPTH TYPE
d
0
PHI_AtomicNumber
d
24
MFP Exponent
d
0
PROPAGATION_CONVERGED
d
1
1602
0
1
0
1
2782
24.0401
2766
24.0398
2749
24.0396
2751
24.0393
2675
24.039
2769
24.0387
2753
24.0384
2805
24.0381
2728
24.0378
2802
24.0375
2726
24.0372
2772
24.0369
2616
24.0366
2758
24.0364
2685
24.0361
2736
24.0358
2690
24.0355
2735
24.0352
2732
24.0349
2747
24.0346
2723
24.0343
2792
24.034
2711
24.0337
2681
24.0335
2755
24.0332
2749
24.0329
2735
24.0326
2827
24.0323
2784
24.032
2661
24.0317
2757
24.0314
2731
24.0311
2800
24.0308
2579
24.0306
2714
24.0303
2769
24.03
2682
24.0297
2858
24.0294
2662
24.0291
2801
24.0288
2683
24.0285
2772
24.0282
2782
24.0279
2797
24.0277
2643
24.0274
2738
24.0271
2741
24.0268
2721
24.0265
2756
24.0262
2729
24.0259
2743
24.0256
2741
24.0253
2782
24.025
2753
24.0247
2737
24.0245
2706
24.0242
2745
24.0239
2726
24.0236
2764
24.0233
2733
24.023
2759
24.0227
2821
24.0224
2766
24.0221
2783
24.0218
2701
24.0216
2838
24.0213
2667
24.021
2649
24.0207
2776
24.0204
2720
24.0201
2740
24.0198
2767
24.0195
2708
24.0192
2744
24.0189
2722
24.0186
2795
24.0184
2848
24.0181
2741
24.0178
2758
24.0175
2686
24.0172
2727
24.0169
2711
24.0166
2700
24.0163
2814
24.016
2754
24.0157
2747
24.0155
2749
24.0152
2711
24.0149
2781
24.0146
2753
24.0143
2741
24.014
2701
24.0137
2704
24.0134
2542
24.0131
2803
24.0128
2640
24.0125
2764
24.0123
2763
24.012
2745
24.0117
2713
24.0114
2697
24.0111
2711
24.0108
2691
24.0105
2820
24.0102
2746
24.0099
2766
24.0096
2815
24.0093
2670
24.0091
2790
24.0088
2832
24.0085
2795
24.0082
2727
24.0079
2772
24.0076
2768
24.0073
2740
24.007
2858
24.0067
2706
24.0064
2751
24.0061
2705
24.0059
2738
24.0056
2634
24.0053
2810
24.005
2704
24.0047
2721
24.0044
2840
24.0041
2658
24.0038
2689
24.0035
2720
24.0032
2778
24.0029
2842
24.0027
2730
24.0024
2735
24.0021
2822
24.0018
2779
24.0015
2751
24.0012
2836
24.0009
2693
24.0006
2748
24.0003
2729
24
2736
23.9997
2801
23.9995
2855
23.9992
2796
23.9989
2827
23.9986
2807
23.9983
2810
23.998
2772
23.9977
2780
23.9974
2831
23.9971
2800
23.9968
2767
23.9965
2818
23.9963
2762
23.996
2742
23.9957
2707
23.9954
2814
23.9951
2698
23.9948
2784
23.9945
2744
23.9942
2701
23.9939
2806
23.9936
2862
23.9933
2817
23.993
2827
23.9928
2820
23.9925
2746
23.9922
2805
23.9919
2717
23.9916
2897
23.9913
2847
23.991
2855
23.9907
2729
23.9904
2863
23.9901
2854
23.9898
2867
23.9896
2823
23.9893
2867
23.989
2780
23.9887
2832
23.9884
2756
23.9881
2815
23.9878
2794
23.9875
2778
23.9872
2797
23.9869
2947
23.9866
2790
23.9863
2869
23.9861
2889
23.9858
2812
23.9855
2841
23.9852
2846
23.9849
2877
23.9846
2804
23.9843
2873
23.984
2845
23.9837
2778
23.9834
2809
23.9831
2819
23.9829
2797
23.9826
2821
23.9823
2817
23.982
2845
23.9817
2827
23.9814
2891
23.9811
2840
23.9808
2886
23.9805
2834
23.9802
2868
23.9799
2883
23.9796
2813
23.9794
2817
23.9791
2892
23.9788
2829
23.9785
2897
23.9782
2940
23.9779
2983
23.9776
2825
23.9773
2818
23.977
2869
23.9767
2842
23.9764
2823
23.9761
2974
23.9759
2844
23.9756
2856
23.9753
2721
23.975
2828
23.9747
2877
23.9744
2794
23.9741
2844
23.9738
2747
23.9735
2788
23.9732
2785
23.9729
2849
23.9726
2777
23.9724
2768
23.9721
2855
23.9718
2778
23.9715
2861
23.9712
2697
23.9709
2820
23.9706
2799
23.9703
2777
23.97
2812
23.9697
2711
23.9694
2669
23.9691
2768
23.9689
2734
23.9686
2814
23.9683
2747
23.968
2772
23.9677
2751
23.9674
2847
23.9671
2848
23.9668
2780
23.9665
2796
23.9662
2694
23.9659
2778
23.9656
2817
23.9654
2777
23.9651
2758
23.9648
2763
23.9645
2775
23.9642
2768
23.9639
2739
23.9636
2816
23.9633
2719
23.963
2754
23.9627
2642
23.9624
2878
23.9621
2695
23.9618
2791
23.9616
2842
23.9613
2781
23.961
2785
23.9607
2721
23.9604
2788
23.9601
2722
23.9598
2832
23.9595
2734
23.9592
2771
23.9589
2737
23.9586
2737
23.9583
2777
23.9581
2863
23.9578
2827
23.9575
2745
23.9572
2828
23.9569
2691
23.9566
2808
23.9563
2773
23.956
2800
23.9557
2777
23.9554
2722
23.9551
2817
23.9548
2719
23.9545
2797
23.9543
2819
23.954
2799
23.9537
2800
23.9534
2912
23.9531
2822
23.9528
2801
23.9525
2812
23.9522
2766
23.9519
2759
23.9516
2855
23.9513
2864
23.951
2894
23.9507
2792
23.9505
2794
23.9502
2706
23.9499
2722
23.9496
2785
23.9493
2801
23.949
2840
23.9487
2797
23.9484
2768
23.9481
2784
23.9478
2862
23.9475
2791
23.9472
2808
23.9469
2781
23.9467
2888
23.9464
2793
23.9461
2833
23.9458
2865
23.9455
2858
23.9452
2814
23.9449
2747
23.9446
2786
23.9443
2776
23.944
2927
23.9437
2853
23.9434
2834
23.9431
2836
23.9429
2841
23.9426
2823
23.9423
3004
23.942
2831
23.9417
2868
23.9414
2880
23.9411
2864
23.9408
2895
23.9405
2946
23.9402
2901
23.9399
2945
23.9396
2884
23.9393
2897
23.9391
2850
23.9388
2935
23.9385
2967
23.9382
2969
23.9379
2896
23.9376
2977
23.9373
2919
23.937
2929
23.9367
2973
23.9364
2960
23.9361
2897
23.9358
2976
23.9355
3000
23.9352
2991
23.935
2956
23.9347
2958
23.9344
2928
23.9341
3044
23.9338
2971
23.9335
3062
23.9332
2996
23.9329
3141
23.9326
3013
23.9323
3044
23.932
3032
23.9317
3137
23.9314
3033
23.9311
3106
23.9309
3091
23.9306
3106
23.9303
3138
23.93
3105
23.9297
3071
23.9294
3090
23.9291
3197
23.9288
3124
23.9285
3201
23.9282
3142
23.9279
3137
23.9276
3141
23.9273
3156
23.9271
3121
23.9268
3172
23.9265
3203
23.9262
3196
23.9259
3137
23.9256
3185
23.9253
3135
23.925
3108
23.9247
3254
23.9244
3282
23.9241
3157
23.9238
3401
23.9235
3115
23.9232
3253
23.9229
3237
23.9227
3217
23.9224
3276
23.9221
3295
23.9218
3289
23.9215
3362
23.9212
3354
23.9209
3252
23.9206
3306
23.9203
3381
23.92
3304
23.9197
3397
23.9194
3357
23.9191
3342
23.9188
3363
23.9186
3427
23.9183
3436
23.918
3469
23.9177
3467
23.9174
3410
23.9171
3412
23.9168
3524
23.9165
3422
23.9162
3457
23.9159
3450
23.9156
3551
23.9153
3413
23.915
3343
23.9147
3451
23.9145
3456
23.9142
3476
23.9139
3406
23.9136
3415
23.9133
3333
23.913
3362
23.9127
3360
23.9124
3282
23.9121
3334
23.9118
3200
23.9115
3280
23.9112
3135
23.9109
3252
23.9106
3161
23.9103
3217
23.9101
3284
23.9098
3129
23.9095
3034
23.9092
3139
23.9089
2943
23.9086
3018
23.9083
3042
23.908
3034
23.9077
3022
23.9074
2988
23.9071
3022
23.9068
2868
23.9065
3006
23.9062
2912
23.9059
2901
23.9057
2876
23.9054
2862
23.9051
2906
23.9048
2835
23.9045
2899
23.9042
2735
23.9039
2798
23.9036
2747
23.9033
2869
23.903
2805
23.9027
2854
23.9024
2705
23.9021
2797
23.9018
2877
23.9015
2893
23.9013
2765
23.901
2809
23.9007
2795
23.9004
2733
23.9001
2711
23.8998
2787
23.8995
2733
23.8992
2721
23.8989
2802
23.8986
2842
23.8983
2716
23.898
2666
23.8977
2722
23.8974
2759
23.8971
2799
23.8969
2750
23.8966
2703
23.8963
2808
23.896
2734
23.8957
2771
23.8954
2796
23.8951
2692
23.8948
2772
23.8945
2744
23.8942
2815
23.8939
2787
23.8936
2724
23.8933
2757
23.893
2781
23.8927
2735
23.8924
2848
23.8922
2690
23.8919
2723
23.8916
2745
23.8913
2801
23.891
2802
23.8907
2811
23.8904
2809
23.8901
2720
23.8898
2831
23.8895
2833
23.8892
2769
23.8889
2750
23.8886
2793
23.8883
2775
23.888
2779
23.8877
2803
23.8875
2704
23.8872
2752
23.8869
2740
23.8866
2802
23.8863
2816
23.886
2779
23.8857
2800
23.8854
2727
23.8851
2798
23.8848
2723
23.8845
2836
23.8842
2775
23.8839
2778
23.8836
2839
23.8833
2860
23.883
2935
23.8828
2810
23.8825
2869
23.8822
2790
23.8819
2874
23.8816
2944
23.8813
2857
23.881
2900
23.8807
2974
23.8804
2867
23.8801
2971
23.8798
2789
23.8795
2895
23.8792
2894
23.8789
2897
23.8786
2941
23.8783
2969
23.878
2962
23.8778
2879
23.8775
2897
23.8772
2909
23.8769
2996
23.8766
3035
23.8763
3005
23.876
3114
23.8757
3087
23.8754
3068
23.8751
3195
23.8748
3067
23.8745
3062
23.8742
3212
23.8739
3095
23.8736
3176
23.8733
3207
23.873
3139
23.8728
3129
23.8725
3150
23.8722
3284
23.8719
3294
23.8716
3310
23.8713
3223
23.871
3273
23.8707
3317
23.8704
3368
23.8701
3297
23.8698
3267
23.8695
3208
23.8692
3295
23.8689
3382
23.8686
3320
23.8683
3344
23.868
3438
23.8678
3425
23.8675
3448
23.8672
3430
23.8669
3475
23.8666
3508
23.8663
3413
23.866
3538
23.8657
3504
23.8654
3491
23.8651
3563
23.8648
3673
23.8645
3610
23.8642
3671
23.8639
3770
23.8636
3731
23.8633
3785
23.863
3698
23.8628
3771
23.8625
3831
23.8622
3828
23.8619
3733
23.8616
3835
23.8613
3841
23.861
3839
23.8607
3863
23.8604
3985
23.8601
3864
23.8598
3997
23.8595
3954
23.8592
3958
23.8589
3790
23.8586
3783
23.8583
3841
23.858
3818
23.8577
3691
23.8575
3827
23.8572
3716
23.8569
3791
23.8566
3670
23.8563
3677
23.856
3740
23.8557
3743
23.8554
3708
23.8551
3724
23.8548
3773
23.8545
3594
23.8542
3553
23.8539
3551
23.8536
3423
23.8533
3463
23.853
3310
23.8527
3298
23.8524
3271
23.8521
3227
23.8519
3201
23.8516
3214
23.8513
3020
23.851
3053
23.8507
2929
23.8504
2881
23.8501
2820
23.8498
2810
23.8495
2747
23.8492
2797
23.8489
2706
23.8486
2664
23.8483
2602
23.848
2573
23.8477
2722
23.8474
2671
23.8471
2481
23.8468
2613
23.8466
2519
23.8463
2568
23.846
2491
23.8457
2542
23.8454
2468
23.8451
2607
23.8448
2498
23.8445
2520
23.8442
2518
23.8439
2450
23.8436
2455
23.8433
2397
23.843
2408
23.8427
2430
23.8424
2437
23.8421
2407
23.8418
2460
23.8415
2447
23.8412
2591
23.8409
2484
23.8407
2438
23.8404
2568
23.8401
2468
23.8398
2473
23.8395
2506
23.8392
2432
23.8389
2487
23.8386
2542
23.8383
2417
23.838
2512
23.8377
2524
23.8374
2464
23.8371
2504
23.8368
2503
23.8365
2512
23.8362
2368
23.8359
2498
23.8356
2454
23.8353
2437
23.8351
2459
23.8348
2454
23.8345
2497
23.8342
2525
23.8339
2536
23.8336
2460
23.8333
2439
23.833
2575
23.8327
2414
23.8324
2415
23.8321
2426
23.8318
2508
23.8315
2469
23.8312
2454
23.8309
2473
23.8306
2485
23.8303
2415
23.83
2342
23.8297
2356
23.8294
2415
23.8291
2457
23.8289
2535
23.8286
2443
23.8283
2505
23.828
2431
23.8277
2452
23.8274
2447
23.8271
2510
23.8268
2543
23.8265
2509
23.8262
2458
23.8259
2432
23.8256
2430
23.8253
2499
23.825
2426
23.8247
2506
23.8244
2507
23.8241
2490
23.8238
2432
23.8235
2533
23.8232
2534
23.823
2512
23.8227
2468
23.8224
2555
23.8221
2469
23.8218
2401
23.8215
2576
23.8212
2532
23.8209
2426
23.8206
2467
23.8203
2487
23.82
2495
23.8197
2349
23.8194
2421
23.8191
2529
23.8188
2551
23.8185
2435
23.8182
2431
23.8179
2422
23.8176
2464
23.8173
2532
23.817
2506
23.8167
2576
23.8165
2516
23.8162
2468
23.8159
2446
23.8156
2533
23.8153
2447
23.815
2468
23.8147
2533
23.8144
2518
23.8141
2498
23.8138
2516
23.8135
2569
23.8132
2475
23.8129
2555
23.8126
2413
23.8123
2500
23.812
2468
23.8117
2494
23.8114
2488
23.8111
2359
23.8108
2486
23.8105
2546
23.8102
2586
23.81
2510
23.8097
2476
23.8094
2471
23.8091
2427
23.8088
2573
23.8085
2519
23.8082
2547
23.8079
2526
23.8076
2579
23.8073
2481
23.807
2441
23.8067
2512
23.8064
2535
23.8061
2409
23.8058
O 1s 4
-0.6 V vs 1 bar O2
2024
12
22
0
0
0
0
11
Casa Info Follows
0
0
0
0
20241221_WB035_2_104_2_steps_500mV_235937.vms Dir:C:\Users\Stani\ownCloud\XPS\2024_12_21\BAEBS_02\
20241221_WB035_2.(sample: unk).(2, steps_500mV).(acq: unk)
( 0.028686 m , -0.000602 m , 0.169483 m ) Angle: 45.0062 degrees , -0.1 degrees
20241221_WB035_2
1
2
XPS
1
0
Al
1486.6
52.97
200
200
1e+037
1e+037
FAT
27
1e+037
4.433
1e+037
1e+037
1e+037
1e+037
1e+037
O
1s
-1
Kinetic Energy
eV
951.6
0.05
2
Intensity
d
Transmission
d
pulse counting
0.48
1
1e+037
1e+037
1e+037
1e+037
3
ESCAPE DEPTH TYPE
d
0
PHI_AtomicNumber
d
8
MFP Exponent
d
0
482
0
1
0
1
1406
23.6153
1386
23.615
1399
23.6147
1368
23.6144
1389
23.6141
1407
23.6138
1390
23.6135
1383
23.6132
1464
23.6129
1379
23.6126
1462
23.6123
1370
23.612
1437
23.6117
1412
23.6114
1517
23.6111
1377
23.6108
1478
23.6105
1368
23.6102
1402
23.6099
1382
23.6096
1503
23.6093
1458
23.609
1354
23.6087
1422
23.6084
1409
23.6081
1416
23.6078
1382
23.6075
1419
23.6072
1427
23.6069
1406
23.6066
1448
23.6063
1468
23.606
1494
23.6057
1487
23.6054
1477
23.6051
1446
23.6048
1445
23.6045
1529
23.6042
1458
23.6039
1550
23.6036
1543
23.6033
1588
23.603
1585
23.6027
1569
23.6024
1523
23.6021
1522
23.6018
1606
23.6015
1590
23.6012
1573
23.6009
1585
23.6006
1607
23.6003
1674
23.6
1557
23.5997
1617
23.5994
1667
23.5991
1682
23.5988
1642
23.5985
1590
23.5982
1655
23.5979
1674
23.5976
1742
23.5973
1757
23.597
1675
23.5967
1678
23.5964
1785
23.5961
1744
23.5958
1762
23.5955
1701
23.5952
1754
23.5949
1800
23.5946
1780
23.5943
1854
23.594
1849
23.5937
1838
23.5934
1878
23.5931
1870
23.5928
1853
23.5925
2036
23.5922
1999
23.5919
1969
23.5916
2067
23.5913
2113
23.591
2185
23.5907
2201
23.5904
2310
23.5901
2408
23.5898
2458
23.5895
2508
23.5892
2681
23.5889
2758
23.5886
2864
23.5883
3122
23.588
3122
23.5877
3269
23.5874
3486
23.5871
3598
23.5868
3866
23.5865
3963
23.5862
4234
23.5859
4536
23.5856
4721
23.5853
4935
23.585
5240
23.5847
5663
23.5844
5861
23.5841
5995
23.5838
6327
23.5835
6874
23.5832
6965
23.5829
7417
23.5826
7709
23.5823
7893
23.582
8153
23.5817
8170
23.5814
8555
23.5811
8649
23.5808
8566
23.5805
8820
23.5802
8857
23.5799
8721
23.5796
8552
23.5793
8280
23.579
8009
23.5787
7880
23.5784
7632
23.5781
7210
23.5778
6888
23.5775
6584
23.5772
6116
23.5769
5683
23.5766
5390
23.5763
4940
23.576
4561
23.5757
4184
23.5754
3821
23.5751
3495
23.5748
3067
23.5745
2848
23.5742
2555
23.5739
2422
23.5736
2132
23.5733
1993
23.573
1828
23.5727
1748
23.5724
1687
23.5721
1547
23.5718
1451
23.5715
1468
23.5712
1350
23.5709
1364
23.5706
1371
23.5703
1268
23.57
1226
23.5697
1277
23.5694
1240
23.5691
1178
23.5688
1171
23.5685
1209
23.5682
1180
23.5679
1201
23.5676
1168
23.5673
1155
23.567
1081
23.5667
1150
23.5664
1155
23.5661
1090
23.5658
1069
23.5655
1110
23.5652
1139
23.5649
1123
23.5646
1141
23.5643
1087
23.564
1101
23.5636
1154
23.5633
1077
23.563
1073
23.5627
1086
23.5624
1107
23.5621
1113
23.5618
1139
23.5615
1119
23.5612
1117
23.5609
1160
23.5606
1061
23.5603
1105
23.56
1119
23.5597
1105
23.5594
1051
23.5591
1084
23.5588
1185
23.5585
1102
23.5582
1095
23.5579
1078
23.5576
1096
23.5573
1146
23.557
1117
23.5567
1110
23.5564
1090
23.5561
1084
23.5558
1120
23.5555
1056
23.5552
1071
23.5549
1060
23.5546
1058
23.5543
1084
23.554
1144
23.5537
1114
23.5534
1112
23.5531
1161
23.5528
1117
23.5525
1107
23.5522
1064
23.5519
1086
23.5516
1066
23.5513
1052
23.551
1117
23.5507
1087
23.5504
1093
23.5501
1090
23.5498
1124
23.5495
1091
23.5492
1089
23.5489
1067
23.5486
1038
23.5483
1056
23.548
1120
23.5477
1086
23.5474
1065
23.5471
1023
23.5468
1064
23.5465
1102
23.5462
1088
23.5459
1073
23.5456
1092
23.5453
1084
23.545
1083
23.5447
1076
23.5444
1096
23.5441
1085
23.5438
1103
23.5435
1152
23.5432
Mn 2p 5
-0.6 V vs 1 bar O2
2024
12
22
0
0
0
0
25
Casa Info Follows
0
0
1
CASA region (*Mn 2p*) (*Shirley*) 837.36227 849.79989 15.1619 11 0 1 0 -450 0 0 (*Mn 2p*) 54.938 0 13.91
13
CASA comp (*Mn 2p 3+ A*) (*LA(50)*) Area 3767.5747 1e-020 129718.49 -1 1 MFWHM 1.6 1.6 1.6 -1 1 Position 846.0589 840.48813 849.78633 -1 1 RSF 15.1619 MASS 54.938 INDEX 1 (*Mn 2p*) CONST (**) UNCORRECTEDRSF 13.91
CASA comp (*Mn 2p 3+ B*) (*LA(50)*) Area 3767.5747 1e-020 28704 0 1 MFWHM 1.6 2.23 2.23 0 1 Position 845.3589 0 0 0 -0.7 RSF 15.1619 MASS 54.938 INDEX 1 (*Mn 2p*) CONST (**) UNCORRECTEDRSF 13.91
CASA comp (*Mn 2p 3+ C*) (*LA(50)*) Area 4362.8515 1e-020 30032.068 0 1.158 MFWHM 1.6 2.9 2.9 0 1 Position 844.5489 0 0 0 -1.51 RSF 15.1619 MASS 54.938 INDEX 1 (*Mn 2p*) CONST (**) UNCORRECTEDRSF 13.91
CASA comp (*Mn 2p 3+ D*) (*LA(50)*) Area 2750.3295 1e-020 117392 0 0.73 MFWHM 1.6 0.31666667 7.9166667 0 1 Position 843.5289 0 0 0 -2.53 RSF 15.1619 MASS 54.938 INDEX 1 (*Mn 2p*) CONST (**) UNCORRECTEDRSF 13.91
CASA comp (*Mn 2p 3+ E*) (*LA(50)*) Area 1051.1533 1e-020 117392 0 0.279 MFWHM 1.6 0.31666667 7.9166667 0 1 Position 842.1589 0 0 0 -3.9 RSF 15.1619 MASS 54.938 INDEX 1 (*Mn 2p*) CONST (**) UNCORRECTEDRSF 13.91
CASA comp (*Mn 2p 2+ A*) (*GL(30)*) Area 1e-020 1e-020 139656 -1 1 MFWHM 1.2 1.2 1.2 -1 1 Position 846.1089 0 0 0 0.05 RSF 15.1619 MASS 54.938 INDEX 2 (*Mn 2p*) CONST (**) UNCORRECTEDRSF 13.91
CASA comp (*Mn 2p 2+ B*) (*GL(30)*) Area 7.5e-021 1e-020 139656 5 0.75 MFWHM 1.2 0.4 10 5 1 Position 845.2539 0 0 0 -0.805 RSF 15.1619 MASS 54.938 INDEX 2 (*Mn 2p*) CONST (**) UNCORRECTEDRSF 13.91
CASA comp (*Mn 2p 2+ C*) (*GL(30)*) Area 6e-021 1e-020 139656 5 0.6 MFWHM 1.2 0.4 10 5 1 Position 844.6089 0 0 0 -1.45 RSF 15.1619 MASS 54.938 INDEX 2 (*Mn 2p*) CONST (**) UNCORRECTEDRSF 13.91
CASA comp (*Mn 2p 2+ D*) (*GL(30)*) Area 4e-021 1e-020 139656 5 0.4 MFWHM 1.2 0.4 10 5 1 Position 843.7089 0 0 0 -2.35 RSF 15.1619 MASS 54.938 INDEX 2 (*Mn 2p*) CONST (**) UNCORRECTEDRSF 13.91
CASA comp (*Mn 2p 2+ E*) (*GL(30)*) Area 2e-021 1e-020 139656 5 0.2 MFWHM 1.2 0.4 10 5 1 Position 842.5089 0 0 0 -3.55 RSF 15.1619 MASS 54.938 INDEX 2 (*Mn 2p*) CONST (**) UNCORRECTEDRSF 13.91
CASA comp (*Mn 2p 2+ F*) (*GL(30)*) Area 8e-022 1e-020 139656 5 0.08 MFWHM 1.67 1.67 1.67 -1 1 Position 841.2589 0 0 0 -4.8 RSF 15.1619 MASS 54.938 INDEX 2 (*Mn 2p*) CONST (**) UNCORRECTEDRSF 13.91
CASA comp (*Mn 2p 2+ G*) (*GL(30)*) Area 3.2e-021 1e-020 133078 5 0.32 MFWHM 2.69 2.69 2.69 -1 1 Position 839.2289 0 0 0 -6.83 RSF 15.1619 MASS 54.938 INDEX 2 (*Mn 2p*) CONST (**) UNCORRECTEDRSF 13.91
CASA comp (*Mn 2p 2+ H*) (*GL(30)*) Area 3.9e-022 1e-020 131514 5 0.039 MFWHM 1.47 1.47 1.47 -1 1 Position 847.7589 0 0 0 1.7 RSF 15.1619 MASS 54.938 INDEX 2 (*Mn 2p*) CONST (**) UNCORRECTEDRSF 13.91
20241221_WB035_2_104_2_steps_500mV_235937.vms Dir:C:\Users\Stani\ownCloud\XPS\2024_12_21\BAEBS_02\
20241221_WB035_2.(sample: unk).(2, steps_500mV).(acq: unk)
( 0.028686 m , -0.000602 m , 0.169483 m ) Angle: 45.0062 degrees , -0.1 degrees
20241221_WB035_2
1
2
XPS
1
0
Al
1486.6
52.97
200
200
1e+037
1e+037
FAT
27
1e+037
4.433
1e+037
1e+037
1e+037
1e+037
1e+037
Mn
2p
-1
Kinetic Energy
eV
816.6
0.05
2
Intensity
d
Transmission
d
pulse counting
0.48
1
1e+037
1e+037
1e+037
1e+037
4
ESCAPE DEPTH TYPE
d
0
PHI_AtomicNumber
d
25
MFP Exponent
d
0
PROPAGATION_CONVERGED
d
1
1602
0
1
0
1
2450
24.3993
2376
24.399
2589
24.3987
2443
24.3984
2606
24.3981
2446
24.3979
2416
24.3976
2474
24.3973
2520
24.397
2455
24.3967
2442
24.3965
2335
24.3962
2441
24.3959
2417
24.3956
2457
24.3953
2457
24.3951
2496
24.3948
2358
24.3945
2452
24.3942
2438
24.3939
2531
24.3937
2489
24.3934
2431
24.3931
2421
24.3928
2476
24.3925
2523
24.3923
2448
24.392
2410
24.3917
2404
24.3914
2461
24.3911
2458
24.3909
2463
24.3906
2428
24.3903
2504
24.39
2428
24.3897
2523
24.3895
2444
24.3892
2496
24.3889
2433
24.3886
2467
24.3883
2452
24.3881
2444
24.3878
2467
24.3875
2480
24.3872
2493
24.3869
2407
24.3867
2499
24.3864
2464
24.3861
2446
24.3858
2449
24.3855
2449
24.3853
2429
24.385
2480
24.3847
2524
24.3844
2448
24.3841
2494
24.3839
2507
24.3836
2370
24.3833
2428
24.383
2492
24.3827
2518
24.3825
2532
24.3822
2546
24.3819
2489
24.3816
2388
24.3813
2491
24.3811
2404
24.3808
2488
24.3805
2567
24.3802
2522
24.3799
2437
24.3797
2581
24.3794
2443
24.3791
2479
24.3788
2453
24.3785
2429
24.3783
2462
24.378
2505
24.3777
2527
24.3774
2609
24.3771
2509
24.3768
2498
24.3766
2503
24.3763
2549
24.376
2483
24.3757
2473
24.3754
2562
24.3752
2527
24.3749
2564
24.3746
2503
24.3743
2559
24.374
2506
24.3738
2515
24.3735
2546
24.3732
2499
24.3729
2444
24.3726
2487
24.3724
2468
24.3721
2611
24.3718
2461
24.3715
2523
24.3712
2511
24.371
2519
24.3707
2469
24.3704
2520
24.3701
2475
24.3698
2539
24.3696
2504
24.3693
2529
24.369
2558
24.3687
2613
24.3684
2510
24.3682
2539
24.3679
2595
24.3676
2488
24.3673
2499
24.367
2424
24.3667
2519
24.3665
2626
24.3662
2452
24.3659
2435
24.3656
2419
24.3653
2513
24.3651
2514
24.3648
2472
24.3645
2491
24.3642
2510
24.3639
2445
24.3637
2587
24.3634
2516
24.3631
2500
24.3628
2465
24.3625
2534
24.3623
2511
24.362
2458
24.3617
2528
24.3614
2463
24.3611
2511
24.3609
2350
24.3606
2495
24.3603
2488
24.36
2549
24.3597
2501
24.3594
2453
24.3592
2462
24.3589
2442
24.3586
2508
24.3583
2501
24.358
2494
24.3578
2507
24.3575
2492
24.3572
2378
24.3569
2442
24.3566
2403
24.3564
2464
24.3561
2554
24.3558
2517
24.3555
2473
24.3552
2537
24.3549
2492
24.3547
2480
24.3544
2514
24.3541
2466
24.3538
2511
24.3535
2417
24.3533
2488
24.353
2456
24.3527
2419
24.3524
2499
24.3521
2495
24.3519
2387
24.3516
2467
24.3513
2391
24.351
2456
24.3507
2426
24.3504
2491
24.3502
2402
24.3499
2443
24.3496
2409
24.3493
2500
24.349
2389
24.3488
2411
24.3485
2472
24.3482
2291
24.3479
2366
24.3476
2434
24.3474
2418
24.3471
2434
24.3468
2524
24.3465
2443
24.3462
2371
24.3459
2509
24.3457
2434
24.3454
2441
24.3451
2388
24.3448
2417
24.3445
2517
24.3443
2499
24.344
2363
24.3437
2442
24.3434
2443
24.3431
2413
24.3429
2374
24.3426
2522
24.3423
2496
24.342
2411
24.3417
2397
24.3414
2509
24.3412
2449
24.3409
2478
24.3406
2396
24.3403
2512
24.34
2410
24.3398
2479
24.3395
2352
24.3392
2539
24.3389
2457
24.3386
2475
24.3383
2417
24.3381
2432
24.3378
2472
24.3375
2458
24.3372
2388
24.3369
2548
24.3367
2404
24.3364
2494
24.3361
2452
24.3358
2511
24.3355
2492
24.3352
2514
24.335
2428
24.3347
2453
24.3344
2556
24.3341
2506
24.3338
2461
24.3336
2450
24.3333
2477
24.333
2478
24.3327
2472
24.3324
2451
24.3321
2489
24.3319
2426
24.3316
2469
24.3313
2443
24.331
2538
24.3307
2577
24.3305
2525
24.3302
2584
24.3299
2527
24.3296
2513
24.3293
2480
24.329
2504
24.3288
2529
24.3285
2582
24.3282
2596
24.3279
2570
24.3276
2669
24.3274
2573
24.3271
2585
24.3268
2681
24.3265
2603
24.3262
2678
24.3259
2602
24.3257
2685
24.3254
2609
24.3251
2613
24.3248
2773
24.3245
2634
24.3243
2670
24.324
2774
24.3237
2741
24.3234
2652
24.3231
2706
24.3228
2660
24.3226
2766
24.3223
2781
24.322
2795
24.3217
2740
24.3214
2775
24.3212
2722
24.3209
2884
24.3206
2727
24.3203
2729
24.32
2739
24.3197
2809
24.3195
2911
24.3192
2908
24.3189
2896
24.3186
2900
24.3183
2913
24.318
2901
24.3178
2967
24.3175
2958
24.3172
2919
24.3169
2949
24.3166
3019
24.3164
3042
24.3161
3000
24.3158
3041
24.3155
3011
24.3152
3066
24.3149
3045
24.3147
3089
24.3144
2997
24.3141
3072
24.3138
3121
24.3135
3143
24.3132
3094
24.313
3158
24.3127
3140
24.3124
3211
24.3121
3140
24.3118
3211
24.3116
3181
24.3113
3263
24.311
3163
24.3107
3181
24.3104
3345
24.3101
3270
24.3099
3414
24.3096
3392
24.3093
3416
24.309
3369
24.3087
3325
24.3084
3421
24.3082
3432
24.3079
3528
24.3076
3443
24.3073
3549
24.307
3366
24.3068
3515
24.3065
3517
24.3062
3634
24.3059
3489
24.3056
3637
24.3053
3622
24.3051
3470
24.3048
3536
24.3045
3586
24.3042
3451
24.3039
3597
24.3036
3572
24.3034
3395
24.3031
3497
24.3028
3444
24.3025
3430
24.3022
3485
24.3019
3507
24.3017
3438
24.3014
3423
24.3011
3344
24.3008
3408
24.3005
3373
24.3003
3268
24.3
3202
24.2997
3195
24.2994
3215
24.2991
3247
24.2988
3084
24.2986
3144
24.2983
3151
24.298
3080
24.2977
3132
24.2974
3056
24.2971
3078
24.2969
3054
24.2966
2914
24.2963
3025
24.296
2925
24.2957
2957
24.2954
2874
24.2952
2647
24.2949
2964
24.2946
2726
24.2943
2843
24.294
2754
24.2937
2794
24.2935
2693
24.2932
2677
24.2929
2674
24.2926
2680
24.2923
2673
24.292
2589
24.2918
2595
24.2915
2550
24.2912
2583
24.2909
2584
24.2906
2567
24.2903
2432
24.2901
2463
24.2898
2471
24.2895
2423
24.2892
2401
24.2889
2538
24.2886
2403
24.2884
2499
24.2881
2344
24.2878
2425
24.2875
2454
24.2872
2414
24.287
2396
24.2867
2382
24.2864
2356
24.2861
2429
24.2858
2405
24.2855
2410
24.2853
2399
24.285
2344
24.2847
2364
24.2844
2351
24.2841
2264
24.2838
2354
24.2836
2290
24.2833
2377
24.283
2410
24.2827
2418
24.2824
2288
24.2821
2351
24.2819
2299
24.2816
2349
24.2813
2323
24.281
2391
24.2807
2282
24.2804
2296
24.2802
2339
24.2799
2271
24.2796
2318
24.2793
2258
24.279
2367
24.2787
2339
24.2785
2383
24.2782
2287
24.2779
2368
24.2776
2375
24.2773
2352
24.277
2306
24.2768
2355
24.2765
2295
24.2762
2365
24.2759
2294
24.2756
2306
24.2753
2353
24.275
2330
24.2748
2360
24.2745
2356
24.2742
2241
24.2739
2317
24.2736
2333
24.2733
2355
24.2731
2422
24.2728
2336
24.2725
2363
24.2722
2257
24.2719
2346
24.2716
2335
24.2714
2276
24.2711
2294
24.2708
2254
24.2705
2300
24.2702
2355
24.2699
2328
24.2697
2386
24.2694
2378
24.2691
2220
24.2688
2330
24.2685
2310
24.2682
2359
24.268
2308
24.2677
2427
24.2674
2291
24.2671
2372
24.2668
2458
24.2665
2534
24.2663
2412
24.266
2390
24.2657
2357
24.2654
2368
24.2651
2377
24.2648
2399
24.2646
2458
24.2643
2508
24.264
2465
24.2637
2491
24.2634
2488
24.2631
2556
24.2628
2467
24.2626
2507
24.2623
2452
24.262
2524
24.2617
2490
24.2614
2411
24.2611
2512
24.2609
2536
24.2606
2559
24.2603
2540
24.26
2622
24.2597
2643
24.2594
2610
24.2592
2577
24.2589
2568
24.2586
2549
24.2583
2649
24.258
2644
24.2577
2611
24.2575
2577
24.2572
2658
24.2569
2696
24.2566
2767
24.2563
2678
24.256
2734
24.2558
2697
24.2555
2800
24.2552
2747
24.2549
2899
24.2546
2816
24.2543
2812
24.254
2865
24.2538
2860
24.2535
2822
24.2532
2965
24.2529
2935
24.2526
2871
24.2523
3071
24.2521
2927
24.2518
3055
24.2515
2956
24.2512
3057
24.2509
3089
24.2506
3097
24.2504
3095
24.2501
3193
24.2498
3112
24.2495
3183
24.2492
3227
24.2489
3215
24.2486
3299
24.2484
3278
24.2481
3417
24.2478
3406
24.2475
3416
24.2472
3499
24.2469
3561
24.2467
3621
24.2464
3667
24.2461
3502
24.2458
3610
24.2455
3644
24.2452
3662
24.2449
3783
24.2447
3772
24.2444
3890
24.2441
3836
24.2438
3917
24.2435
3925
24.2432
3914
24.243
3930
24.2427
3930
24.2424
4117
24.2421
4154
24.2418
4134
24.2415
4000
24.2413
4121
24.241
4117
24.2407
4111
24.2404
4088
24.2401
4181
24.2398
4170
24.2395
4180
24.2393
4029
24.239
4030
24.2387
4015
24.2384
4050
24.2381
4172
24.2378
4014
24.2376
3948
24.2373
4006
24.237
4057
24.2367
3942
24.2364
3924
24.2361
3925
24.2358
3822
24.2356
3751
24.2353
3846
24.235
3811
24.2347
3843
24.2344
3747
24.2341
3690
24.2339
3678
24.2336
3536
24.2333
3588
24.233
3499
24.2327
3387
24.2324
3344
24.2321
3362
24.2319
3234
24.2316
3087
24.2313
3074
24.231
3022
24.2307
2921
24.2304
2808
24.2301
2745
24.2299
2734
24.2296
2626
24.2293
2672
24.229
2513
24.2287
2585
24.2284
2385
24.2282
2446
24.2279
2288
24.2276
2318
24.2273
2261
24.227
2292
24.2267
2229
24.2264
2170
24.2262
2037
24.2259
2124
24.2256
2064
24.2253
2010
24.225
2024
24.2247
1998
24.2244
1886
24.2242
1960
24.2239
1959
24.2236
1843
24.2233
1880
24.223
1892
24.2227
1817
24.2225
1795
24.2222
1857
24.2219
1883
24.2216
1853
24.2213
1751
24.221
1842
24.2207
1805
24.2205
1802
24.2202
1770
24.2199
1673
24.2196
1719
24.2193
1771
24.219
1754
24.2187
1766
24.2185
1749
24.2182
1763
24.2179
1717
24.2176
1748
24.2173
1800
24.217
1750
24.2168
1752
24.2165
1783
24.2162
1750
24.2159
1767
24.2156
1736
24.2153
1790
24.215
1804
24.2148
1664
24.2145
1755
24.2142
1751
24.2139
1727
24.2136
1764
24.2133
1729
24.213
1812
24.2128
1746
24.2125
1706
24.2122
1663
24.2119
1790
24.2116
1749
24.2113
1731
24.211
1741
24.2108
1673
24.2105
1730
24.2102
1740
24.2099
1757
24.2096
1704
24.2093
1755
24.209
1788
24.2088
1722
24.2085
1739
24.2082
1709
24.2079
1758
24.2076
1751
24.2073
1738
24.207
1777
24.2068
1775
24.2065
1800
24.2062
1754
24.2059
1806
24.2056
1646
24.2053
1669
24.2051
1742
24.2048
1739
24.2045
1765
24.2042
1740
24.2039
1795
24.2036
1743
24.2033
1703
24.2031
1711
24.2028
1716
24.2025
1733
24.2022
1759
24.2019
1793
24.2016
1726
24.2013
1716
24.2011
1703
24.2008
1629
24.2005
1751
24.2002
1742
24.1999
1703
24.1996
1701
24.1993
1787
24.1991
1801
24.1988
1791
24.1985
1698
24.1982
1768
24.1979
1703
24.1976
1732
24.1973
1758
24.1971
1814
24.1968
1771
24.1965
1747
24.1962
1730
24.1959
1753
24.1956
1680
24.1953
1758
24.1951
1787
24.1948
1821
24.1945
1770
24.1942
1751
24.1939
1730
24.1936
1706
24.1933
1780
24.193
1730
24.1928
1715
24.1925
1811
24.1922
1755
24.1919
1770
24.1916
1773
24.1913
1815
24.191
1769
24.1908
1813
24.1905
1653
24.1902
1777
24.1899
1781
24.1896
1719
24.1893
1729
24.189
1709
24.1888
1761
24.1885
1660
24.1882
1716
24.1879
1750
24.1876
1801
24.1873
1682
24.187
1788
24.1868
1759
24.1865
1804
24.1862
1812
24.1859
1746
24.1856
1834
24.1853
1764
24.185
1760
24.1848
1696
24.1845
1730
24.1842
1713
24.1839
1775
24.1836
1740
24.1833
1752
24.183
1757
24.1828
1757
24.1825
1719
24.1822
1701
24.1819
1747
24.1816
1741
24.1813
1795
24.181
1787
24.1807
1739
24.1805
1792
24.1802
1779
24.1799
1732
24.1796
1725
24.1793
1742
24.179
1799
24.1787
1750
24.1785
1808
24.1782
1710
24.1779
1736
24.1776
1717
24.1773
1770
24.177
1765
24.1767
1768
24.1765
1722
24.1762
1747
24.1759
1765
24.1756
1776
24.1753
1779
24.175
1835
24.1747
1671
24.1744
1754
24.1742
1650
24.1739
1696
24.1736
1664
24.1733
1766
24.173
1704
24.1727
La 3d 6
-0.6 V vs 1 bar O2
2024
12
22
0
0
0
0
11
Casa Info Follows
0
0
0
0
20241221_WB035_2_104_2_steps_500mV_235937.vms Dir:C:\Users\Stani\ownCloud\XPS\2024_12_21\BAEBS_02\
20241221_WB035_2.(sample: unk).(2, steps_500mV).(acq: unk)
( 0.028686 m , -0.000602 m , 0.169483 m ) Angle: 45.0062 degrees , -0.1 degrees
20241221_WB035_2
1
2
XPS
1
0
Al
1486.6
52.97
200
200
1e+037
1e+037
FAT
27
1e+037
4.433
1e+037
1e+037
1e+037
1e+037
1e+037
La
3d
-1
Kinetic Energy
eV
616.6
0.05
2
Intensity
d
Transmission
d
pulse counting
0.24
1
1e+037
1e+037
1e+037
1e+037
3
ESCAPE DEPTH TYPE
d
0
PHI_AtomicNumber
d
57
MFP Exponent
d
0
2002
0
1
0
1
2384
25.435
2387
25.4348
2302
25.4345
2381
25.4343
2327
25.4341
2320
25.4338
2380
25.4336
2449
25.4334
2366
25.4331
2509
25.4329
2525
25.4327
2481
25.4324
2456
25.4322
2503
25.432
2416
25.4317
2393
25.4315
2400
25.4313
2492
25.431
2461
25.4308
2434
25.4305
2446
25.4303
2397
25.4301
2381
25.4298
2418
25.4296
2493
25.4294
2431
25.4291
2411
25.4289
2399
25.4287
2420
25.4284
2508
25.4282
2525
25.428
2484
25.4277
2440
25.4275
2476
25.4273
2468
25.427
2402
25.4268
2516
25.4265
2414
25.4263
2502
25.4261
2382
25.4258
2378
25.4256
2427
25.4254
2361
25.4251
2398
25.4249
2383
25.4247
2466
25.4244
2362
25.4242
2431
25.424
2450
25.4237
2461
25.4235
2471
25.4232
2422
25.423
2495
25.4228
2524
25.4225
2376
25.4223
2554
25.4221
2411
25.4218
2565
25.4216
2392
25.4214
2541
25.4211
2540
25.4209
2508
25.4207
2436
25.4204
2435
25.4202
2455
25.4199
2420
25.4197
2407
25.4195
2481
25.4192
2489
25.419
2414
25.4188
2461
25.4185
2542
25.4183
2455
25.4181
2502
25.4178
2522
25.4176
2453
25.4173
2427
25.4171
2474
25.4169
2586
25.4166
2405
25.4164
2572
25.4162
2506
25.4159
2540
25.4157
2462
25.4155
2564
25.4152
2477
25.415
2625
25.4147
2496
25.4145
2501
25.4143
2564
25.414
2623
25.4138
2480
25.4136
2476
25.4133
2630
25.4131
2525
25.4129
2622
25.4126
2610
25.4124
2538
25.4122
2468
25.4119
2502
25.4117
2542
25.4114
2611
25.4112
2484
25.411
2460
25.4107
2579
25.4105
2509
25.4103
2600
25.41
2486
25.4098
2628
25.4095
2557
25.4093
2645
25.4091
2497
25.4088
2512
25.4086
2600
25.4084
2558
25.4081
2626
25.4079
2553
25.4077
2574
25.4074
2557
25.4072
2610
25.4069
2577
25.4067
2616
25.4065
2494
25.4062
2532
25.406
2608
25.4058
2551
25.4055
2501
25.4053
2553
25.4051
2602
25.4048
2581
25.4046
2672
25.4043
2502
25.4041
2604
25.4039
2490
25.4036
2536
25.4034
2590
25.4032
2604
25.4029
2510
25.4027
2521
25.4024
2571
25.4022
2534
25.402
2645
25.4017
2495
25.4015
2712
25.4013
2601
25.401
2515
25.4008
2589
25.4006
2558
25.4003
2596
25.4001
2540
25.3998
2629
25.3996
2540
25.3994
2544
25.3991
2518
25.3989
2488
25.3987
2545
25.3984
2453
25.3982
2539
25.3979
2569
25.3977
2555
25.3975
2634
25.3972
2520
25.397
2546
25.3968
2505
25.3965
2508
25.3963
2481
25.396
2519
25.3958
2558
25.3956
2504
25.3953
2462
25.3951
2540
25.3949
2423
25.3946
2528
25.3944
2481
25.3941
2517
25.3939
2572
25.3937
2403
25.3934
2440
25.3932
2525
25.393
2534
25.3927
2563
25.3925
2514
25.3922
2455
25.392
2429
25.3918
2540
25.3915
2498
25.3913
2381
25.3911
2435
25.3908
2412
25.3906
2518
25.3903
2453
25.3901
2440
25.3899
2455
25.3896
2309
25.3894
2433
25.3892
2401
25.3889
2418
25.3887
2408
25.3884
2428
25.3882
2421
25.388
2428
25.3877
2410
25.3875
2415
25.3873
2427
25.387
2480
25.3868
2443
25.3865
2386
25.3863
2408
25.3861
2426
25.3858
2501
25.3856
2410
25.3854
2413
25.3851
2357
25.3849
2447
25.3846
2361
25.3844
2420
25.3842
2343
25.3839
2375
25.3837
2381
25.3835
2398
25.3832
2348
25.383
2449
25.3827
2310
25.3825
2402
25.3823
2354
25.382
2391
25.3818
2367
25.3815
2410
25.3813
2390
25.3811
2414
25.3808
2367
25.3806
2502
25.3804
2406
25.3801
2381
25.3799
2350
25.3796
2412
25.3794
2371
25.3792
2300
25.3789
2428
25.3787
2392
25.3785
2362
25.3782
2354
25.378
2280
25.3777
2359
25.3775
2414
25.3773
2375
25.377
2388
25.3768
2432
25.3765
2377
25.3763
2352
25.3761
2359
25.3758
2442
25.3756
2331
25.3754
2427
25.3751
2399
25.3749
2297
25.3746
2348
25.3744
2431
25.3742
2401
25.3739
2293
25.3737
2470
25.3734
2348
25.3732
2420
25.373
2486
25.3727
2425
25.3725
2481
25.3723
2442
25.372
2444
25.3718
2426
25.3715
2460
25.3713
2529
25.3711
2624
25.3708
2557
25.3706
2555
25.3703
2564
25.3701
2619
25.3699
2626
25.3696
2727
25.3694
2575
25.3691
2713
25.3689
2728
25.3687
2734
25.3684
2824
25.3682
2704
25.368
2792
25.3677
2835
25.3675
2819
25.3672
2922
25.367
2822
25.3668
2937
25.3665
3023
25.3663
2967
25.366
3039
25.3658
2997
25.3656
3082
25.3653
3030
25.3651
3081
25.3648
2978
25.3646
3091
25.3644
3246
25.3641
3119
25.3639
3139
25.3637
3077
25.3634
3171
25.3632
3141
25.3629
3117
25.3627
3081
25.3625
3128
25.3622
3154
25.362
3070
25.3617
2952
25.3615
3060
25.3613
3097
25.361
3091
25.3608
3103
25.3605
3031
25.3603
3113
25.3601
2961
25.3598
3070
25.3596
2997
25.3593
2945
25.3591
2955
25.3589
2942
25.3586
2950
25.3584
2829
25.3581
2810
25.3579
2897
25.3577
2881
25.3574
2921
25.3572
2837
25.357
2696
25.3567
2721
25.3565
2709
25.3562
2697
25.356
2731
25.3558
2795
25.3555
2736
25.3553
2679
25.355
2694
25.3548
2714
25.3546
2720
25.3543
2745
25.3541
2783
25.3538
2636
25.3536
2697
25.3534
2769
25.3531
2708
25.3529
2610
25.3526
2625
25.3524
2603
25.3522
2608
25.3519
2678
25.3517
2745
25.3514
2650
25.3512
2664
25.351
2666
25.3507
2761
25.3505
2840
25.3502
2765
25.35
2737
25.3498
2673
25.3495
2689
25.3493
2639
25.349
2817
25.3488
2692
25.3486
2784
25.3483
2775
25.3481
2781
25.3478
2836
25.3476
2829
25.3474
2867
25.3471
2863
25.3469
2970
25.3466
3013
25.3464
2978
25.3462
2932
25.3459
2997
25.3457
3067
25.3454
2993
25.3452
3127
25.345
3049
25.3447
3097
25.3445
3039
25.3442
3049
25.344
3183
25.3438
3196
25.3435
3072
25.3433
3170
25.343
3089
25.3428
3259
25.3426
3187
25.3423
3124
25.3421
3262
25.3418
3223
25.3416
3296
25.3414
3169
25.3411
3275
25.3409
3213
25.3406
3291
25.3404
3156
25.3402
3053
25.3399
3062
25.3397
3049
25.3394
3026
25.3392
2966
25.339
2932
25.3387
2889
25.3385
2936
25.3382
2794
25.338
2796
25.3378
2646
25.3375
2572
25.3373
2562
25.337
2500
25.3368
2564
25.3366
2416
25.3363
2356
25.3361
2335
25.3358
2376
25.3356
2371
25.3353
2287
25.3351
2187
25.3349
2227
25.3346
2224
25.3344
2234
25.3341
2153
25.3339
2231
25.3337
2121
25.3334
2124
25.3332
2105
25.3329
2194
25.3327
2199
25.3325
2191
25.3322
2070
25.332
2131
25.3317
2175
25.3315
2065
25.3313
2102
25.331
2070
25.3308
2089
25.3305
2084
25.3303
2088
25.3301
2114
25.3298
2111
25.3296
2038
25.3293
2116
25.3291
2047
25.3288
2062
25.3286
2116
25.3284
2035
25.3281
2075
25.3279
2029
25.3276
2011
25.3274
2012
25.3272
2048
25.3269
1913
25.3267
2009
25.3264
2002
25.3262
1978
25.326
1940
25.3257
2015
25.3255
1931
25.3252
2060
25.325
1998
25.3247
1971
25.3245
1925
25.3243
2033
25.324
2033
25.3238
2014
25.3235
1966
25.3233
1954
25.3231
2006
25.3228
1952
25.3226
1906
25.3223
2010
25.3221
1931
25.3219
1918
25.3216
1851
25.3214
1940
25.3211
1881
25.3209
1929
25.3206
1860
25.3204
1932
25.3202
1812
25.3199
1886
25.3197
1879
25.3194
1900
25.3192
1920
25.319
1928
25.3187
1805
25.3185
1814
25.3182
1867
25.318
1834
25.3177
1840
25.3175
1847
25.3173
1777
25.317
1758
25.3168
1792
25.3165
1707
25.3163
1881
25.3161
1831
25.3158
1861
25.3156
1846
25.3153
1849
25.3151
1808
25.3148
1804
25.3146
1773
25.3144
1740
25.3141
1791
25.3139
1784
25.3136
1787
25.3134
1847
25.3132
1823
25.3129
1758
25.3127
1830
25.3124
1762
25.3122
1749
25.3119
1742
25.3117
1717
25.3115
1763
25.3112
1764
25.311
1759
25.3107
1751
25.3105
1667
25.3103
1643
25.31
1777
25.3098
1703
25.3095
1716
25.3093
1637
25.309
1706
25.3088
1709
25.3086
1665
25.3083
1678
25.3081
1638
25.3078
1665
25.3076
1711
25.3074
1665
25.3071
1727
25.3069
1600
25.3066
1662
25.3064
1659
25.3061
1679
25.3059
1627
25.3057
1642
25.3054
1686
25.3052
1666
25.3049
1666
25.3047
1625
25.3044
1628
25.3042
1645
25.304
1671
25.3037
1677
25.3035
1615
25.3032
1506
25.303
1617
25.3027
1650
25.3025
1689
25.3023
1637
25.302
1654
25.3018
1638
25.3015
1676
25.3013
1589
25.3011
1673
25.3008
1622
25.3006
1603
25.3003
1632
25.3001
1662
25.2998
1648
25.2996
1688
25.2994
1635
25.2991
1601
25.2989
1643
25.2986
1672
25.2984
1671
25.2981
1641
25.2979
1600
25.2977
1643
25.2974
1648
25.2972
1738
25.2969
1604
25.2967
1632
25.2964
1668
25.2962
1548
25.296
1649
25.2957
1562
25.2955
1636
25.2952
1657
25.295
1688
25.2947
1676
25.2945
1689
25.2943
1701
25.294
1722
25.2938
1627
25.2935
1742
25.2933
1687
25.293
1756
25.2928
1712
25.2926
1805
25.2923
1733
25.2921
1826
25.2918
1812
25.2916
1828
25.2913
1874
25.2911
1933
25.2909
1907
25.2906
1909
25.2904
1954
25.2901
1996
25.2899
2052
25.2896
2086
25.2894
2094
25.2892
2121
25.2889
2190
25.2887
2235
25.2884
2161
25.2882
2267
25.2879
2316
25.2877
2386
25.2875
2335
25.2872
2377
25.287
2389
25.2867
2474
25.2865
2551
25.2862
2492
25.286
2607
25.2858
2606
25.2855
2702
25.2853
2789
25.285
2832
25.2848
2749
25.2845
2863
25.2843
2934
25.284
2860
25.2838
2787
25.2836
2893
25.2833
2798
25.2831
2877
25.2828
2875
25.2826
2935
25.2823
2850
25.2821
2945
25.2819
2953
25.2816
2881
25.2814
2920
25.2811
2816
25.2809
2941
25.2806
2871
25.2804
2831
25.2802
2808
25.2799
2792
25.2797
2814
25.2794
2765
25.2792
2681
25.2789
2716
25.2787
2658
25.2784
2703
25.2782
2677
25.278
2520
25.2777
2613
25.2775
2478
25.2772
2513
25.277
2498
25.2767
2534
25.2765
2389
25.2763
2452
25.276
2420
25.2758
2453
25.2755
2401
25.2753
2337
25.275
2275
25.2748
2340
25.2745
2227
25.2743
2380
25.2741
2339
25.2738
2326
25.2736
2332
25.2733
2255
25.2731
2299
25.2728
2338
25.2726
2181
25.2724
2247
25.2721
2244
25.2719
2285
25.2716
2300
25.2714
2216
25.2711
2240
25.2709
2246
25.2706
2303
25.2704
2272
25.2702
2304
25.2699
2307
25.2697
2247
25.2694
2262
25.2692
2303
25.2689
2256
25.2687
2263
25.2684
2328
25.2682
2309
25.268
2328
25.2677
2330
25.2675
2460
25.2672
2399
25.267
2365
25.2667
2454
25.2665
2573
25.2662
2423
25.266
2555
25.2658
2572
25.2655
2558
25.2653
2568
25.265
2568
25.2648
2711
25.2645
2695
25.2643
2674
25.264
2740
25.2638
2768
25.2636
2738
25.2633
2827
25.2631
2749
25.2628
2943
25.2626
2877
25.2623
2947
25.2621
2809
25.2618
2913
25.2616
2939
25.2614
2965
25.2611
2891
25.2609
2965
25.2606
2859
25.2604
2946
25.2601
2964
25.2599
3018
25.2596
2868
25.2594
2849
25.2592
2833
25.2589
2745
25.2587
2727
25.2584
2642
25.2582
2650
25.2579
2492
25.2577
2471
25.2574
2361
25.2572
2364
25.257
2284
25.2567
2286
25.2565
2053
25.2562
2040
25.256
1915
25.2557
1991
25.2555
1881
25.2552
1846
25.255
1840
25.2548
1737
25.2545
1655
25.2543
1641
25.254
1660
25.2538
1605
25.2535
1606
25.2533
1506
25.253
1606
25.2528
1443
25.2525
1393
25.2523
1435
25.2521
1456
25.2518
1349
25.2516
1395
25.2513
1339
25.2511
1338
25.2508
1352
25.2506
1335
25.2503
1279
25.2501
1318
25.2499
1292
25.2496
1232
25.2494
1238
25.2491
1276
25.2489
1251
25.2486
1282
25.2484
1235
25.2481
1213
25.2479
1235
25.2476
1237
25.2474
1192
25.2472
1198
25.2469
1215
25.2467
1182
25.2464
1163
25.2462
1237
25.2459
1180
25.2457
1161
25.2454
1235
25.2452
1195
25.2449
1251
25.2447
1217
25.2445
1186
25.2442
1160
25.244
1223
25.2437
1210
25.2435
1209
25.2432
1192
25.243
1239
25.2427
1164
25.2425
1147
25.2422
1173
25.242
1174
25.2418
1130
25.2415
1226
25.2413
1213
25.241
1201
25.2408
1173
25.2405
1196
25.2403
1171
25.24
1112
25.2398
1210
25.2395
1140
25.2393
1175
25.2391
1235
25.2388
1158
25.2386
1134
25.2383
1189
25.2381
1164
25.2378
1201
25.2376
1130
25.2373
1182
25.2371
1208
25.2368
1188
25.2366
1172
25.2364
1150
25.2361
1140
25.2359
1139
25.2356
1159
25.2354
1150
25.2351
1156
25.2349
1186
25.2346
1189
25.2344
1145
25.2341
1106
25.2339
1142
25.2336
1211
25.2334
1158
25.2332
1075
25.2329
1144
25.2327
1161
25.2324
1157
25.2322
1201
25.2319
1177
25.2317
1209
25.2314
1160
25.2312
1187
25.2309
1168
25.2307
1181
25.2304
1158
25.2302
1160
25.23
1202
25.2297
1205
25.2295
1107
25.2292
1195
25.229
1206
25.2287
1149
25.2285
1176
25.2282
1151
25.228
1163
25.2277
1141
25.2275
1134
25.2272
1129
25.227
1227
25.2268
1127
25.2265
1102
25.2263
1153
25.226
1145
25.2258
1170
25.2255
1141
25.2253
1186
25.225
1164
25.2248
1105
25.2245
1172
25.2243
1095
25.224
1142
25.2238
1189
25.2236
1140
25.2233
1151
25.2231
1165
25.2228
1117
25.2226
1098
25.2223
1146
25.2221
1222
25.2218
1119
25.2216
1179
25.2213
1178
25.2211
1136
25.2208
1157
25.2206
1088
25.2203
1187
25.2201
1148
25.2199
1234
25.2196
1177
25.2194
1192
25.2191
1164
25.2189
1138
25.2186
1186
25.2184
1201
25.2181
1147
25.2179
1174
25.2176
1139
25.2174
1165
25.2171
1101
25.2169
1189
25.2166
1148
25.2164
1207
25.2162
1149
25.2159
1200
25.2157
1138
25.2154
1160
25.2152
1210
25.2149
1189
25.2147
1160
25.2144
1186
25.2142
1163
25.2139
1195
25.2137
1208
25.2134
1171
25.2132
1215
25.2129
1172
25.2127
1166
25.2125
1200
25.2122
1151
25.212
1120
25.2117
1197
25.2115
1179
25.2112
1163
25.211
1141
25.2107
1157
25.2105
1124
25.2102
1129
25.21
1164
25.2097
1171
25.2095
1097
25.2092
1140
25.209
1105
25.2087
1118
25.2085
1139
25.2082
1133
25.208
1219
25.2078
1071
25.2075
1119
25.2073
1121
25.207
1175
25.2068
1183
25.2065
1162
25.2063
1203
25.206
1184
25.2058
1191
25.2055
1180
25.2053
1115
25.205
1177
25.2048
1161
25.2045
1206
25.2043
1136
25.204
1219
25.2038
1203
25.2035
1130
25.2033
1226
25.2031
1101
25.2028
1127
25.2026
1120
25.2023
1186
25.2021
1108
25.2018
1119
25.2016
1160
25.2013
1207
25.2011
1110
25.2008
1186
25.2006
1137
25.2003
1182
25.2001
1172
25.1998
1183
25.1996
1170
25.1993
1166
25.1991
1178
25.1988
1136
25.1986
1159
25.1984
1138
25.1981
1113
25.1979
1186
25.1976
1197
25.1974
1181
25.1971
1068
25.1969
1180
25.1966
1160
25.1964
1158
25.1961
1119
25.1959
1182
25.1956
1153
25.1954
1151
25.1951
1139
25.1949
1141
25.1946
1145
25.1944
1119
25.1941
1139
25.1939
1165
25.1936
1136
25.1934
Survey 1
-0.7 V vs 1 bar O2
2024
12
22
0
0
0
0
11
Casa Info Follows
0
0
0
0
20241221_WB035_2_105_3_steps_400mV_003302.vms Dir:C:\Users\Stani\ownCloud\XPS\2024_12_21\BAEBS_02\
20241221_WB035_2.(sample: unk).(3, steps_400mV).(acq: unk)
( 0.028686 m , -0.000602 m , 0.169483 m ) Angle: 45.0062 degrees , -0.1 degrees
20241221_WB035_2
1
3
XPS
2
0
Al
1486.6
52.97
200
200
1e+037
1e+037
FAT
140
1e+037
4.433
1e+037
1e+037
1e+037
1e+037
1e+037
Survey

-1
Kinetic Energy
eV
286.6
0.25
2
Intensity
d
Transmission
d
pulse counting
0.08
1
1e+037
1e+037
1e+037
1e+037
3
ESCAPE DEPTH TYPE
d
0
PHI_AtomicNumber
d
111
MFP Exponent
d
0
9602
0
1
0
1
3368
139.93
3277
139.929
3263
139.929
3257
139.929
3300
139.929
3337
139.929
3277
139.929
3207
139.929
3276
139.929
3344
139.929
3243
139.928
3430
139.928
3254
139.928
3261
139.928
3223
139.928
3333
139.928
3346
139.928
3302
139.928
3299
139.927
3345
139.927
3341
139.927
3242
139.927
3242
139.927
3310
139.927
3309
139.927
3307
139.927
3370
139.926
3309
139.926
3226
139.926
3311
139.926
3414
139.926
3297
139.926
3304
139.926
3383
139.926
3240
139.925
3320
139.925
3278
139.925
3313
139.925
3347
139.925
3376
139.925
3284
139.925
3182
139.924
3331
139.924
3265
139.924
3287
139.924
3364
139.924
3244
139.924
3358
139.924
3240
139.924
3301
139.923
3189
139.923
3327
139.923
3310
139.923
3216
139.923
3284
139.923
3387
139.923
3338
139.923
3428
139.922
3352
139.922
3279
139.922
3217
139.922
3246
139.922
3244
139.922
3278
139.922
3185
139.922
3263
139.921
3258
139.921
3286
139.921
3333
139.921
3249
139.921
3338
139.921
3280
139.921
3302
139.921
3290
139.92
3242
139.92
3275
139.92
3316
139.92
3369
139.92
3400
139.92
3312
139.92
3350
139.919
3332
139.919
3374
139.919
3370
139.919
3247
139.919
3404
139.919
3286
139.919
3268
139.919
3488
139.918
3292
139.918
3372
139.918
3290
139.918
3421
139.918
3207
139.918
3408
139.918
3253
139.917
3375
139.917
3281
139.917
3336
139.917
3402
139.917
3459
139.917
3352
139.917
3374
139.917
3320
139.916
3403
139.916
3351
139.916
3381
139.916
3409
139.916
3440
139.916
3440
139.916
3450
139.915
3465
139.915
3346
139.915
3427
139.915
3378
139.915
3389
139.915
3371
139.915
3499
139.915
3481
139.914
3417
139.914
3381
139.914
3335
139.914
3335
139.914
3381
139.914
3408
139.914
3387
139.913
3413
139.913
3471
139.913
3448
139.913
3495
139.913
3506
139.913
3484
139.913
3448
139.912
3407
139.912
3392
139.912
3534
139.912
3469
139.912
3562
139.912
3507
139.912
3350
139.912
3516
139.911
3408
139.911
3381
139.911
3310
139.911
3353
139.911
3495
139.911
3502
139.911
3464
139.91
3461
139.91
3455
139.91
3470
139.91
3497
139.91
3532
139.91
3390
139.91
3594
139.909
3481
139.909
3553
139.909
3461
139.909
3451
139.909
3421
139.909
3479
139.909
3364
139.908
3509
139.908
3458
139.908
3390
139.908
3609
139.908
3566
139.908
3561
139.908
3523
139.907
3510
139.907
3504
139.907
3480
139.907
3480
139.907
3625
139.907
3550
139.907
3540
139.907
3583
139.906
3569
139.906
3647
139.906
3579
139.906
3559
139.906
3630
139.906
3595
139.906
3510
139.905
3673
139.905
3571
139.905
3479
139.905
3561
139.905
3602
139.905
3507
139.905
3530
139.904
3501
139.904
3533
139.904
3635
139.904
3505
139.904
3663
139.904
3565
139.904
3435
139.903
3524
139.903
3513
139.903
3648
139.903
3543
139.903
3527
139.903
3441
139.903
3489
139.902
3443
139.902
3600
139.902
3530
139.902
3550
139.902
3535
139.902
3630
139.901
3550
139.901
3573
139.901
3569
139.901
3519
139.901
3553
139.901
3602
139.901
3511
139.9
3633
139.9
3572
139.9
3603
139.9
3629
139.9
3499
139.9
3593
139.9
3671
139.899
3571
139.899
3611
139.899
3590
139.899
3701
139.899
3719
139.899
3640
139.899
3679
139.898
3486
139.898
3607
139.898
3668
139.898
3601
139.898
3652
139.898
3686
139.898
3695
139.897
3705
139.897
3725
139.897
3672
139.897
3644
139.897
3606
139.897
3638
139.896
3568
139.896
3751
139.896
3716
139.896
3707
139.896
3648
139.896
3610
139.896
3718
139.895
3696
139.895
3759
139.895
3718
139.895
3778
139.895
3742
139.895
3761
139.895
3606
139.894
3797
139.894
3738
139.894
3782
139.894
3687
139.894
3749
139.894
3724
139.893
3714
139.893
3693
139.893
3770
139.893
3701
139.893
3852
139.893
3631
139.893
3854
139.892
3807
139.892
3906
139.892
3870
139.892
3868
139.892
3921
139.892
3828
139.892
3921
139.891
3925
139.891
4007
139.891
3828
139.891
4061
139.891
3992
139.891
3990
139.89
3925
139.89
3961
139.89
3904
139.89
3992
139.89
3996
139.89
3933
139.89
3888
139.889
4090
139.889
3881
139.889
4015
139.889
3934
139.889
3948
139.889
3984
139.888
3903
139.888
3922
139.888
3995
139.888
4000
139.888
3886
139.888
3853
139.888
3737
139.887
3877
139.887
3801
139.887
3850
139.887
3820
139.887
3737
139.887
3749
139.886
3737
139.886
3695
139.886
3810
139.886
3700
139.886
3871
139.886
3748
139.886
3732
139.885
3801
139.885
3667
139.885
3788
139.885
3785
139.885
3711
139.885
3656
139.884
3719
139.884
3715
139.884
3639
139.884
3699
139.884
3657
139.884
3680
139.883
3736
139.883
3639
139.883
3804
139.883
3748
139.883
3817
139.883
3690
139.883
3762
139.882
3659
139.882
3803
139.882
3694
139.882
3747
139.882
3715
139.882
3723
139.881
3746
139.881
3642
139.881
3705
139.881
3689
139.881
3680
139.881
3801
139.88
3692
139.88
3655
139.88
3732
139.88
3787
139.88
3618
139.88
3724
139.879
3723
139.879
3720
139.879
3667
139.879
3734
139.879
3712
139.879
3829
139.879
3744
139.878
3711
139.878
3775
139.878
3757
139.878
3781
139.878
3837
139.878
3728
139.877
3785
139.877
3769
139.877
3743
139.877
3703
139.877
3840
139.877
3749
139.876
3767
139.876
3823
139.876
3792
139.876
3759
139.876
3776
139.876
3845
139.875
3903
139.875
3779
139.875
3770
139.875
3924
139.875
3900
139.875
3903
139.874
3788
139.874
3798
139.874
3758
139.874
3820
139.874
3790
139.874
3818
139.873
3912
139.873
3922
139.873
3799
139.873
3844
139.873
3774
139.873
3859
139.872
3843
139.872
3862
139.872
3753
139.872
3833
139.872
3845
139.872
3852
139.871
3824
139.871
3814
139.871
3975
139.871
3906
139.871
3846
139.871
3864
139.871
3957
139.87
3992
139.87
3964
139.87
3889
139.87
3884
139.87
3988
139.87
3948
139.869
3841
139.869
3940
139.869
3862
139.869
3872
139.869
3995
139.868
3875
139.868
3859
139.868
3888
139.868
3922
139.868
3816
139.868
3888
139.867
3991
139.867
3862
139.867
3979
139.867
3899
139.867
3903
139.867
3864
139.866
3917
139.866
3900
139.866
3865
139.866
3875
139.866
3919
139.866
3828
139.865
4042
139.865
4015
139.865
4078
139.865
3925
139.865
3889
139.865
3944
139.864
3954
139.864
3976
139.864
3946
139.864
3976
139.864
3826
139.864
4022
139.863
4074
139.863
3994
139.863
4038
139.863
3989
139.863
4067
139.863
4035
139.862
3921
139.862
4065
139.862
3947
139.862
3989
139.862
4017
139.862
4064
139.861
4026
139.861
3867
139.861
4037
139.861
3971
139.861
4012
139.861
3886
139.86
3887
139.86
3969
139.86
4082
139.86
3976
139.86
4072
139.859
4028
139.859
4036
139.859
4099
139.859
4060
139.859
4005
139.859
3992
139.858
4082
139.858
4014
139.858
4011
139.858
4175
139.858
4039
139.858
4110
139.857
3983
139.857
4132
139.857
3893
139.857
4118
139.857
4155
139.857
4053
139.856
4055
139.856
4016
139.856
4005
139.856
4136
139.856
4106
139.855
4169
139.855
4174
139.855
4214
139.855
4145
139.855
4086
139.855
3940
139.854
4167
139.854
4122
139.854
4071
139.854
4015
139.854
4126
139.854
4084
139.853
4149
139.853
4164
139.853
3999
139.853
4191
139.853
4115
139.852
4054
139.852
4206
139.852
4170
139.852
4205
139.852
4056
139.852
4181
139.851
4123
139.851
4210
139.851
4036
139.851
4137
139.851
4105
139.85
4207
139.85
4087
139.85
4223
139.85
4094
139.85
4135
139.85
4198
139.849
4262
139.849
4180
139.849
4143
139.849
4227
139.849
4018
139.849
4271
139.848
4244
139.848
4258
139.848
4326
139.848
4273
139.848
4137
139.847
4207
139.847
4243
139.847
4181
139.847
4181
139.847
4224
139.847
4236
139.846
4263
139.846
4299
139.846
4263
139.846
4239
139.846
4144
139.845
4201
139.845
4210
139.845
4300
139.845
4070
139.845
4222
139.845
4225
139.844
4159
139.844
4359
139.844
4279
139.844
4271
139.844
4259
139.843
4199
139.843
4286
139.843
4337
139.843
4314
139.843
4257
139.843
4266
139.842
4339
139.842
4197
139.842
4253
139.842
4119
139.842
4236
139.841
4274
139.841
4249
139.841
4274
139.841
4266
139.841
4270
139.841
4253
139.84
4328
139.84
4330
139.84
4425
139.84
4252
139.84
4191
139.839
4286
139.839
4203
139.839
4358
139.839
4149
139.839
4319
139.838
4363
139.838
4467
139.838
4361
139.838
4439
139.838
4370
139.838
4296
139.837
4412
139.837
4358
139.837
4329
139.837
4364
139.837
4328
139.836
4395
139.836
4384
139.836
4298
139.836
4416
139.836
4448
139.835
4481
139.835
4449
139.835
4447
139.835
4363
139.835
4491
139.835
4389
139.834
4469
139.834
4505
139.834
4464
139.834
4318
139.834
4481
139.833
4535
139.833
4421
139.833
4409
139.833
4403
139.833
4487
139.832
4336
139.832
4427
139.832
4528
139.832
4633
139.832
4486
139.832
4493
139.831
4429
139.831
4520
139.831
4375
139.831
4591
139.831
4407
139.83
4539
139.83
4475
139.83
4541
139.83
4699
139.83
4426
139.829
4440
139.829
4355
139.829
4535
139.829
4437
139.829
4456
139.828
4432
139.828
4574
139.828
4513
139.828
4591
139.828
4526
139.828
4331
139.827
4448
139.827
4555
139.827
4558
139.827
4500
139.827
4488
139.826
4564
139.826
4534
139.826
4617
139.826
4435
139.826
4671
139.825
4541
139.825
4494
139.825
4528
139.825
4635
139.825
4573
139.824
4569
139.824
4474
139.824
4612
139.824
4461
139.824
4612
139.823
4500
139.823
4611
139.823
4615
139.823
4576
139.823
4693
139.822
4589
139.822
4695
139.822
4666
139.822
4623
139.822
4499
139.822
4745
139.821
4470
139.821
4613
139.821
4645
139.821
4704
139.821
4465
139.82
4685
139.82
4420
139.82
4530
139.82
4630
139.82
4590
139.819
4569
139.819
4666
139.819
4727
139.819
4537
139.819
4675
139.818
4533
139.818
4679
139.818
4732
139.818
4618
139.818
4662
139.817
4468
139.817
4757
139.817
4604
139.817
4686
139.817
4605
139.816
4644
139.816
4513
139.816
4658
139.816
4630
139.816
4664
139.815
4689
139.815
4641
139.815
4636
139.815
4680
139.815
4718
139.814
4686
139.814
4560
139.814
4640
139.814
4669
139.814
4672
139.813
4710
139.813
4695
139.813
4623
139.813
4737
139.813
4685
139.812
4665
139.812
4722
139.812
4692
139.812
4603
139.812
4473
139.811
4685
139.811
4741
139.811
4783
139.811
4718
139.811
4834
139.81
4845
139.81
4723
139.81
4834
139.81
4623
139.81
4731
139.809
4766
139.809
4718
139.809
4716
139.809
4736
139.809
4805
139.808
4790
139.808
4855
139.808
4815
139.808
4878
139.808
4731
139.807
4804
139.807
4857
139.807
4843
139.807
4904
139.807
4882
139.806
4840
139.806
4904
139.806
4931
139.806
4809
139.806
4867
139.805
4886
139.805
4955
139.805
4996
139.805
4873
139.805
4904
139.804
4952
139.804
4852
139.804
5030
139.804
4854
139.804
4931
139.803
4940
139.803
4903
139.803
4895
139.803
4875
139.803
4938
139.802
4944
139.802
4985
139.802
4921
139.802
4924
139.801
4878
139.801
4872
139.801
4883
139.801
4949
139.801
5020
139.8
4869
139.8
4908
139.8
4908
139.8
4958
139.8
4935
139.799
5042
139.799
4766
139.799
4950
139.799
4905
139.799
4787
139.798
4805
139.798
4908
139.798
4879
139.798
4941
139.798
4777
139.797
4892
139.797
4981
139.797
4823
139.797
4951
139.797
4926
139.796
5100
139.796
4937
139.796
4947
139.796
4872
139.795
4996
139.795
4889
139.795
5069
139.795
5015
139.795
5134
139.794
4902
139.794
5058
139.794
5088
139.794
4994
139.794
4929
139.793
5068
139.793
5115
139.793
5129
139.793
5188
139.793
5139
139.792
5187
139.792
5065
139.792
5117
139.792
5048
139.791
5027
139.791
5046
139.791
5079
139.791
4961
139.791
4886
139.79
4909
139.79
4936
139.79
4922
139.79
4867
139.79
4786
139.789
4781
139.789
4897
139.789
4831
139.789
4771
139.789
4926
139.788
4789
139.788
4845
139.788
4873
139.788
4913
139.787
5006
139.787
4896
139.787
4901
139.787
4910
139.787
4974
139.786
4925
139.786
4783
139.786
4865
139.786
4852
139.786
4802
139.785
4914
139.785
4904
139.785
4855
139.785
4899
139.784
4921
139.784
4865
139.784
4797
139.784
4846
139.784
4896
139.783
4756
139.783
4846
139.783
4872
139.783
4917
139.783
4963
139.782
4925
139.782
4919
139.782
4925
139.782
4804
139.781
4749
139.781
4878
139.781
4862
139.781
4895
139.781
4980
139.78
4974
139.78
4801
139.78
4993
139.78
4922
139.78
5034
139.779
4927
139.779
5177
139.779
5206
139.779
5121
139.778
5242
139.778
5172
139.778
5302
139.778
5389
139.778
5264
139.777
5362
139.777
5547
139.777
5490
139.777
5529
139.776
5736
139.776
5715
139.776
5775
139.776
5836
139.776
6149
139.775
6087
139.775
6118
139.775
6326
139.775
6289
139.775
6274
139.774
5979
139.774
5987
139.774
5782
139.774
5749
139.773
5583
139.773
5346
139.773
5259
139.773
5175
139.773
5160
139.772
4928
139.772
5035
139.772
5066
139.772
4891
139.771
4960
139.771
4925
139.771
4839
139.771
4961
139.771
4824
139.77
4927
139.77
4786
139.77
4869
139.77
4869
139.769
4806
139.769
4816
139.769
4827
139.769
4727
139.769
4815
139.768
4683
139.768
4798
139.768
4718
139.768
4783
139.767
4614
139.767
4794
139.767
4732
139.767
4735
139.767
4866
139.766
4831
139.766
4759
139.766
4810
139.766
4704
139.765
4770
139.765
4743
139.765
4612
139.765
4732
139.765
4670
139.764
4762
139.764
4748
139.764
4868
139.764
4716
139.763
4736
139.763
4785
139.763
4619
139.763
4674
139.763
4689
139.762
4721
139.762
4633
139.762
4686
139.762
4623
139.761
4663
139.761
4710
139.761
4655
139.761
4621
139.76
4736
139.76
4576
139.76
4554
139.76
4558
139.76
4677
139.759
4664
139.759
4533
139.759
4642
139.759
4649
139.758
4554
139.758
4734
139.758
4605
139.758
4595
139.758
4496
139.757
4570
139.757
4556
139.757
4525
139.757
4468
139.756
4525
139.756
4473
139.756
4533
139.756
4439
139.755
4521
139.755
4496
139.755
4388
139.755
4521
139.755
4477
139.754
4558
139.754
4466
139.754
4249
139.754
4417
139.753
4424
139.753
4286
139.753
4342
139.753
4376
139.753
4421
139.752
4439
139.752
4444
139.752
4366
139.752
4385
139.751
4396
139.751
4512
139.751
4323
139.751
4420
139.75
4418
139.75
4394
139.75
4414
139.75
4402
139.75
4425
139.749
4196
139.749
4331
139.749
4352
139.749
4317
139.748
4280
139.748
4290
139.748
4250
139.748
4238
139.747
4149
139.747
4237
139.747
4160
139.747
4109
139.747
4095
139.746
4060
139.746
4069
139.746
4170
139.746
4051
139.745
3992
139.745
4073
139.745
4113
139.745
4127
139.744
4110
139.744
4093
139.744
4059
139.744
4072
139.743
3988
139.743
4050
139.743
4018
139.743
4061
139.743
4041
139.742
4042
139.742
3937
139.742
3988
139.742
4025
139.741
4018
139.741
4035
139.741
3975
139.741
3985
139.74
3947
139.74
4017
139.74
3891
139.74
4021
139.739
3975
139.739
3923
139.739
3943
139.739
3940
139.739
3926
139.738
3956
139.738
3892
139.738
3936
139.738
3976
139.737
3934
139.737
3998
139.737
3860
139.737
3929
139.736
3841
139.736
3956
139.736
3821
139.736
3983
139.735
3968
139.735
3933
139.735
3913
139.735
3763
139.735
3979
139.734
3897
139.734
3875
139.734
3925
139.734
3951
139.733
3952
139.733
3949
139.733
3919
139.733
3897
139.732
3829
139.732
3862
139.732
3989
139.732
3836
139.731
3958
139.731
3868
139.731
3870
139.731
3945
139.73
3874
139.73
3876
139.73
3990
139.73
3976
139.73
3905
139.729
3979
139.729
3926
139.729
3952
139.729
3941
139.728
3917
139.728
3903
139.728
4027
139.728
3988
139.727
4034
139.727
4042
139.727
4052
139.727
3943
139.726
4025
139.726
3976
139.726
4096
139.726
4079
139.725
4079
139.725
4095
139.725
4055
139.725
3974
139.724
3949
139.724
3953
139.724
4006
139.724
4033
139.723
4002
139.723
4133
139.723
3990
139.723
4079
139.723
4001
139.722
4091
139.722
4068
139.722
4163
139.722
4114
139.721
4227
139.721
4115
139.721
4032
139.721
4017
139.72
4020
139.72
4290
139.72
4184
139.72
4014
139.719
3996
139.719
4160
139.719
4045
139.719
4010
139.718
4172
139.718
4045
139.718
4201
139.718
4142
139.717
4138
139.717
4187
139.717
4252
139.717
4176
139.716
4079
139.716
4262
139.716
4235
139.716
4206
139.715
4115
139.715
4174
139.715
4283
139.715
4226
139.714
4153
139.714
4215
139.714
4250
139.714
4298
139.713
4279
139.713
4228
139.713
4323
139.713
4239
139.712
4328
139.712
4278
139.712
4428
139.712
4295
139.711
4236
139.711
4287
139.711
4366
139.711
4421
139.71
4245
139.71
4447
139.71
4483
139.71
4506
139.709
4416
139.709
4518
139.709
4412
139.709
4558
139.708
4558
139.708
4426
139.708
4422
139.708
4385
139.707
4390
139.707
4535
139.707
4427
139.707
4502
139.706
4241
139.706
4396
139.706
4336
139.706
4435
139.705
4404
139.705
4443
139.705
4481
139.705
4382
139.704
4398
139.704
4285
139.704
4313
139.704
4401
139.703
4322
139.703
4439
139.703
4242
139.703
4235
139.702
4257
139.702
4339
139.702
4338
139.702
4224
139.701
4317
139.701
4219
139.701
4217
139.701
4222
139.7
4095
139.7
4134
139.7
4149
139.7
4324
139.699
4121
139.699
4070
139.699
4124
139.699
4114
139.698
4172
139.698
4033
139.698
4061
139.698
4034
139.697
4096
139.697
4095
139.697
4080
139.697
4104
139.696
4142
139.696
4126
139.696
4043
139.696
3993
139.695
4108
139.695
3989
139.695
4103
139.695
4019
139.694
4099
139.694
4200
139.694
4034
139.694
4122
139.693
4126
139.693
4070
139.693
4131
139.693
4145
139.692
4238
139.692
4146
139.692
4179
139.692
4157
139.691
3988
139.691
4106
139.691
4037
139.691
4227
139.69
4075
139.69
4088
139.69
3998
139.69
4153
139.689
4031
139.689
4187
139.689
4097
139.688
4136
139.688
4186
139.688
4227
139.688
4098
139.687
4077
139.687
4075
139.687
4134
139.687
4096
139.686
4159
139.686
4106
139.686
4193
139.686
4074
139.685
4088
139.685
4000
139.685
4151
139.685
3969
139.684
4192
139.684
4129
139.684
4167
139.684
3971
139.683
4208
139.683
4024
139.683
4127
139.683
4069
139.682
4066
139.682
4051
139.682
4139
139.682
4046
139.681
4167
139.681
4052
139.681
4168
139.68
4054
139.68
4097
139.68
4123
139.68
4099
139.679
3971
139.679
4234
139.679
4096
139.679
4229
139.678
4109
139.678
4097
139.678
4352
139.678
4170
139.677
4249
139.677
4217
139.677
4144
139.677
4196
139.676
4227
139.676
4256
139.676
4274
139.675
4297
139.675
4206
139.675
4348
139.675
4398
139.674
4338
139.674
4407
139.674
4408
139.674
4383
139.673
4489
139.673
4495
139.673
4367
139.673
4542
139.672
4568
139.672
4601
139.672
4453
139.672
4449
139.671
4566
139.671
4559
139.671
4668
139.67
4632
139.67
4600
139.67
4659
139.67
4475
139.669
4559
139.669
4768
139.669
4675
139.669
4677
139.668
4745
139.668
4599
139.668
4672
139.668
4632
139.667
4563
139.667
4535
139.667
4549
139.667
4523
139.666
4446
139.666
4422
139.666
4578
139.665
4489
139.665
4400
139.665
4329
139.665
4518
139.664
4455
139.664
4427
139.664
4394
139.664
4390
139.663
4385
139.663
4473
139.663
4414
139.663
4389
139.662
4412
139.662
4450
139.662
4463
139.661
4454
139.661
4740
139.661
4843
139.661
4967
139.66
5084
139.66
5311
139.66
5452
139.66
5540
139.659
5494
139.659
5503
139.659
5461
139.658
5282
139.658
5243
139.658
5084
139.658
5032
139.657
5025
139.657
4789
139.657
4838
139.657
4898
139.656
4912
139.656
4988
139.656
5159
139.656
5181
139.655
5482
139.655
5667
139.655
5680
139.654
5641
139.654
5363
139.654
5146
139.654
4736
139.653
4470
139.653
4268
139.653
4222
139.653
3923
139.652
3840
139.652
3993
139.652
3741
139.651
3736
139.651
3770
139.651
3685
139.651
3566
139.65
3583
139.65
3422
139.65
3619
139.65
3397
139.649
3347
139.649
3395
139.649
3383
139.648
3261
139.648
3224
139.648
3322
139.648
3143
139.647
3185
139.647
3178
139.647
3137
139.647
3161
139.646
3141
139.646
3037
139.646
2934
139.645
3088
139.645
3077
139.645
3037
139.645
3078
139.644
2907
139.644
3191
139.644
3150
139.644
3146
139.643
3263
139.643
3611
139.643
3743
139.642
4049
139.642
4217
139.642
4545
139.642
4741
139.641
5007
139.641
5125
139.641
5075
139.64
4888
139.64
4908
139.64
4659
139.64
4438
139.639
4293
139.639
4081
139.639
4092
139.639
4006
139.638
4140
139.638
4140
139.638
4235
139.637
4381
139.637
4605
139.637
4837
139.637
4986
139.636
4931
139.636
5027
139.636
4769
139.635
4569
139.635
4002
139.635
3548
139.635
3129
139.634
2867
139.634
2621
139.634
2509
139.634
2298
139.633
2317
139.633
2221
139.633
2292
139.632
2186
139.632
2298
139.632
2148
139.632
2180
139.631
2156
139.631
2152
139.631
2136
139.63
2125
139.63
2054
139.63
2074
139.63
2117
139.629
2150
139.629
2163
139.629
2078
139.628
2112
139.628
2039
139.628
2108
139.628
2097
139.627
2134
139.627
2007
139.627
2020
139.627
2119
139.626
2209
139.626
2038
139.626
2081
139.625
2089
139.625
2027
139.625
2072
139.625
2081
139.624
2009
139.624
2046
139.624
2056
139.623
2045
139.623
2112
139.623
2044
139.623
2051
139.622
2024
139.622
2121
139.622
2024
139.621
2085
139.621
2045
139.621
2104
139.621
2034
139.62
2160
139.62
2154
139.62
2074
139.619
2166
139.619
2017
139.619
2073
139.619
2088
139.618
2139
139.618
2149
139.618
2016
139.617
2069
139.617
2083
139.617
2115
139.617
2054
139.616
2067
139.616
2138
139.616
2086
139.615
2095
139.615
2119
139.615
2147
139.615
2051
139.614
2153
139.614
2133
139.614
2051
139.613
2120
139.613
2070
139.613
2182
139.613
2045
139.612
2149
139.612
2050
139.612
2181
139.611
2187
139.611
2081
139.611
2065
139.611
2127
139.61
2071
139.61
2196
139.61
2169
139.609
2117
139.609
2140
139.609
2099
139.609
2133
139.608
2217
139.608
2112
139.608
2075
139.607
2116
139.607
2276
139.607
2160
139.607
2217
139.606
2174
139.606
2231
139.606
2149
139.605
2199
139.605
2241
139.605
2249
139.605
2214
139.604
2182
139.604
2133
139.604
2134
139.603
2124
139.603
2241
139.603
2197
139.603
2226
139.602
2212
139.602
2217
139.602
2246
139.601
2134
139.601
2182
139.601
2216
139.6
2122
139.6
2256
139.6
2198
139.6
2166
139.599
2140
139.599
2176
139.599
2166
139.598
2153
139.598
2204
139.598
2184
139.598
2132
139.597
2141
139.597
2200
139.597
2163
139.596
2212
139.596
2190
139.596
2211
139.596
2229
139.595
2202
139.595
2191
139.595
2260
139.594
2171
139.594
2138
139.594
2225
139.593
2229
139.593
2147
139.593
2227
139.593
2152
139.592
2251
139.592
2237
139.592
2235
139.591
2155
139.591
2171
139.591
2200
139.591
2195
139.59
2284
139.59
2221
139.59
2263
139.589
2154
139.589
2194
139.589
2225
139.588
2287
139.588
2247
139.588
2239
139.588
2227
139.587
2265
139.587
2246
139.587
2277
139.586
2192
139.586
2301
139.586
2291
139.585
2229
139.585
2220
139.585
2172
139.585
2300
139.584
2306
139.584
2294
139.584
2226
139.583
2263
139.583
2181
139.583
2238
139.583
2216
139.582
2282
139.582
2336
139.582
2173
139.581
2149
139.581
2254
139.581
2265
139.58
2245
139.58
2219
139.58
2161
139.58
2183
139.579
2195
139.579
2273
139.579
2235
139.578
2280
139.578
2278
139.578
2265
139.577
2278
139.577
2212
139.577
2209
139.577
2250
139.576
2249
139.576
2290
139.576
2331
139.575
2243
139.575
2338
139.575
2258
139.574
2421
139.574
2300
139.574
2291
139.574
2335
139.573
2344
139.573
2302
139.573
2344
139.572
2284
139.572
2334
139.572
2270
139.571
2353
139.571
2360
139.571
2373
139.571
2388
139.57
2347
139.57
2326
139.57
2383
139.569
2362
139.569
2351
139.569
2432
139.568
2376
139.568
2451
139.568
2391
139.568
2476
139.567
2459
139.567
2422
139.567
2493
139.566
2434
139.566
2517
139.566
2424
139.565
2412
139.565
2514
139.565
2409
139.564
2448
139.564
2472
139.564
2379
139.564
2438
139.563
2373
139.563
2360
139.563
2439
139.562
2375
139.562
2374
139.562
2204
139.561
2257
139.561
2290
139.561
2247
139.561
2268
139.56
2330
139.56
2245
139.56
2277
139.559
2215
139.559
2211
139.559
2250
139.558
2216
139.558
2195
139.558
2118
139.557
2184
139.557
2243
139.557
2200
139.557
2208
139.556
2218
139.556
2143
139.556
2242
139.555
2159
139.555
2163
139.555
2186
139.554
2131
139.554
2186
139.554
2100
139.553
2202
139.553
2188
139.553
2194
139.553
2190
139.552
2146
139.552
2280
139.552
2121
139.551
2206
139.551
2214
139.551
2203
139.55
2290
139.55
2228
139.55
2288
139.549
2273
139.549
2214
139.549
2348
139.549
2284
139.548
2287
139.548
2262
139.548
2229
139.547
2176
139.547
2154
139.547
2164
139.546
2097
139.546
2211
139.546
2105
139.545
2151
139.545
2085
139.545
2152
139.545
2038
139.544
2085
139.544
2089
139.544
2107
139.543
2118
139.543
2158
139.543
2073
139.542
2111
139.542
2097
139.542
2139
139.541
2041
139.541
2103
139.541
2081
139.54
2041
139.54
2043
139.54
2101
139.54
2056
139.539
2100
139.539
2031
139.539
2081
139.538
2004
139.538
2098
139.538
2071
139.537
2052
139.537
2041
139.537
2082
139.536
1995
139.536
1986
139.536
2019
139.535
2092
139.535
2021
139.535
2046
139.535
2058
139.534
2015
139.534
2075
139.534
2092
139.533
2123
139.533
1957
139.533
2097
139.532
2077
139.532
2047
139.532
2098
139.531
2105
139.531
2134
139.531
2087
139.53
2169
139.53
2120
139.53
1995
139.53
2051
139.529
2111
139.529
2124
139.529
2122
139.528
2070
139.528
2014
139.528
2076
139.527
2117
139.527
2036
139.527
2039
139.526
2087
139.526
2091
139.526
2046
139.525
2067
139.525
1958
139.525
2059
139.524
2064
139.524
2145
139.524
1999
139.523
2057
139.523
2086
139.523
2078
139.523
2059
139.522
2090
139.522
2036
139.522
2037
139.521
2033
139.521
1991
139.521
2131
139.52
2003
139.52
2023
139.52
2057
139.519
2020
139.519
2103
139.519
2052
139.518
2038
139.518
1976
139.518
2096
139.517
2046
139.517
2109
139.517
2004
139.516
2075
139.516
1995
139.516
2069
139.516
2033
139.515
2154
139.515
2065
139.515
2084
139.514
2032
139.514
2075
139.514
2104
139.513
2127
139.513
2121
139.513
2100
139.512
2107
139.512
2044
139.512
2071
139.511
2025
139.511
2093
139.511
2022
139.51
2035
139.51
1999
139.51
2089
139.509
2087
139.509
2083
139.509
2122
139.508
2078
139.508
2124
139.508
2053
139.507
2127
139.507
2128
139.507
2106
139.507
2143
139.506
2048
139.506
2085
139.506
2042
139.505
2137
139.505
2002
139.505
2116
139.504
2037
139.504
2084
139.504
2111
139.503
2140
139.503
2066
139.503
2094
139.502
1984
139.502
2132
139.502
2080
139.501
2107
139.501
2058
139.501
2043
139.5
2150
139.5
2085
139.5
2137
139.499
2096
139.499
2131
139.499
2067
139.498
2143
139.498
2138
139.498
2044
139.497
2113
139.497
2075
139.497
2037
139.496
2071
139.496
2062
139.496
2062
139.495
2064
139.495
2076
139.495
2193
139.494
2165
139.494
2131
139.494
2102
139.494
2183
139.493
2076
139.493
2113
139.493
2074
139.492
2039
139.492
2133
139.492
2151
139.491
2141
139.491
2089
139.491
2147
139.49
2073
139.49
2147
139.49
2033
139.489
2123
139.489
2042
139.489
1998
139.488
2112
139.488
2066
139.488
2125
139.487
2170
139.487
2131
139.487
2205
139.486
2141
139.486
2084
139.486
2122
139.485
2118
139.485
2211
139.485
2187
139.484
2165
139.484
2185
139.484
2108
139.483
2233
139.483
2123
139.483
2097
139.482
2142
139.482
2085
139.482
2130
139.481
2181
139.481
2164
139.481
2054
139.48
2109
139.48
2232
139.48
2217
139.479
2197
139.479
2151
139.479
2162
139.478
2185
139.478
2174
139.478
2084
139.477
2185
139.477
2238
139.477
2176
139.476
2223
139.476
2239
139.476
2187
139.475
2280
139.475
2196
139.475
2184
139.474
2182
139.474
2194
139.474
2213
139.473
2191
139.473
2250
139.473
2212
139.472
2251
139.472
2299
139.472
2331
139.471
2269
139.471
2251
139.471
2194
139.47
2211
139.47
2144
139.47
2231
139.469
2343
139.469
2326
139.469
2239
139.468
2241
139.468
2243
139.468
2300
139.467
2240
139.467
2223
139.467
2232
139.466
2286
139.466
2262
139.466
2241
139.465
2228
139.465
2203
139.465
2115
139.464
2289
139.464
2139
139.464
2274
139.463
2214
139.463
2218
139.463
2181
139.462
2225
139.462
2239
139.462
2229
139.461
2240
139.461
2253
139.461
2133
139.46
2246
139.46
2201
139.46
2225
139.459
2223
139.459
2248
139.459
2114
139.458
2229
139.458
2142
139.458
2179
139.457
2183
139.457
2182
139.457
2336
139.456
2204
139.456
2236
139.456
2227
139.455
2173
139.455
2200
139.455
2130
139.454
2207
139.454
2184
139.453
2165
139.453
2281
139.453
2186
139.452
2242
139.452
2194
139.452
2108
139.451
2183
139.451
2296
139.451
2246
139.45
2202
139.45
2185
139.45
2235
139.449
2267
139.449
2269
139.449
2207
139.448
2170
139.448
2175
139.448
2173
139.447
2201
139.447
2160
139.447
2185
139.446
2279
139.446
2300
139.446
2149
139.445
2164
139.445
2275
139.445
2289
139.444
2233
139.444
2187
139.444
2164
139.443
2155
139.443
2227
139.443
2171
139.442
2311
139.442
2220
139.442
2262
139.441
2267
139.441
2220
139.441
2234
139.44
2253
139.44
2158
139.439
2240
139.439
2221
139.439
2219
139.438
2323
139.438
2313
139.438
2296
139.437
2350
139.437
2254
139.437
2272
139.436
2202
139.436
2222
139.436
2250
139.435
2240
139.435
2243
139.435
2313
139.434
2218
139.434
2298
139.434
2239
139.433
2261
139.433
2240
139.433
2243
139.432
2118
139.432
2243
139.432
2204
139.431
2211
139.431
2227
139.431
2194
139.43
2157
139.43
2259
139.429
2280
139.429
2231
139.429
2254
139.428
2202
139.428
2256
139.428
2208
139.427
2305
139.427
2322
139.427
2304
139.426
2249
139.426
2216
139.426
2258
139.425
2262
139.425
2195
139.425
2207
139.424
2299
139.424
2281
139.424
2282
139.423
2200
139.423
2337
139.423
2288
139.422
2167
139.422
2230
139.421
2328
139.421
2161
139.421
2180
139.42
2282
139.42
2229
139.42
2209
139.419
2260
139.419
2197
139.419
2126
139.418
2189
139.418
2186
139.418
2118
139.417
2159
139.417
2154
139.417
2168
139.416
2339
139.416
2165
139.416
2270
139.415
2271
139.415
2337
139.414
2303
139.414
2384
139.414
2252
139.413
2416
139.413
2450
139.413
2540
139.412
2502
139.412
2495
139.412
2592
139.411
2677
139.411
2744
139.411
2748
139.41
2884
139.41
2879
139.41
2930
139.409
3147
139.409
3116
139.408
3124
139.408
3190
139.408
3031
139.407
3014
139.407
2933
139.407
2826
139.406
2748
139.406
2635
139.406
2547
139.405
2514
139.405
2431
139.405
2297
139.404
2245
139.404
2200
139.404
2226
139.403
2088
139.403
2141
139.402
2173
139.402
2155
139.402
2080
139.401
2204
139.401
2193
139.401
2063
139.4
2112
139.4
2099
139.4
2087
139.399
2099
139.399
2163
139.399
2150
139.398
2294
139.398
2311
139.397
2225
139.397
2354
139.397
2372
139.396
2446
139.396
2424
139.396
2478
139.395
2670
139.395
2760
139.395
2829
139.394
2889
139.394
3056
139.394
3163
139.393
3296
139.393
3419
139.392
3505
139.392
3461
139.392
3481
139.391
3511
139.391
3404
139.391
3364
139.39
3031
139.39
2957
139.39
2611
139.389
2472
139.389
2141
139.389
1930
139.388
1839
139.388
1767
139.387
1707
139.387
1648
139.387
1612
139.386
1583
139.386
1635
139.386
1683
139.385
1582
139.385
1622
139.385
1614
139.384
1601
139.384
1604
139.383
1589
139.383
1612
139.383
1530
139.382
1556
139.382
1574
139.382
1551
139.381
1490
139.381
1582
139.381
1500
139.38
1608
139.38
1552
139.38
1580
139.379
1577
139.379
1530
139.378
1522
139.378
1591
139.378
1618
139.377
1508
139.377
1515
139.377
1573
139.376
1535
139.376
1522
139.376
1550
139.375
1596
139.375
1532
139.374
1609
139.374
1518
139.374
1621
139.373
1639
139.373
1564
139.373
1575
139.372
1576
139.372
1570
139.372
1628
139.371
1596
139.371
1632
139.37
1578
139.37
1583
139.37
1555
139.369
1610
139.369
1626
139.369
1604
139.368
1620
139.368
1604
139.368
1636
139.367
1558
139.367
1626
139.366
1613
139.366
1607
139.366
1556
139.365
1592
139.365
1621
139.365
1631
139.364
1561
139.364
1638
139.364
1647
139.363
1568
139.363
1629
139.362
1569
139.362
1554
139.362
1709
139.361
1626
139.361
1623
139.361
1633
139.36
1644
139.36
1610
139.359
1599
139.359
1615
139.359
1617
139.358
1662
139.358
1619
139.358
1632
139.357
1654
139.357
1649
139.357
1646
139.356
1603
139.356
1661
139.355
1630
139.355
1616
139.355
1568
139.354
1621
139.354
1650
139.354
1706
139.353
1664
139.353
1682
139.352
1628
139.352
1717
139.352
1614
139.351
1678
139.351
1674
139.351
1624
139.35
1681
139.35
1683
139.35
1703
139.349
1586
139.349
1607
139.348
1605
139.348
1656
139.348
1680
139.347
1626
139.347
1650
139.347
1561
139.346
1714
139.346
1620
139.345
1706
139.345
1597
139.345
1611
139.344
1573
139.344
1687
139.344
1680
139.343
1675
139.343
1635
139.342
1651
139.342
1642
139.342
1668
139.341
1656
139.341
1659
139.341
1633
139.34
1627
139.34
1642
139.339
1632
139.339
1718
139.339
1636
139.338
1655
139.338
1688
139.338
1708
139.337
1738
139.337
1630
139.336
1698
139.336
1680
139.336
1735
139.335
1666
139.335
1697
139.335
1640
139.334
1656
139.334
1664
139.334
1699
139.333
1690
139.333
1694
139.332
1610
139.332
1715
139.332
1629
139.331
1811
139.331
1680
139.331
1695
139.33
1685
139.33
1728
139.329
1703
139.329
1681
139.329
1769
139.328
1736
139.328
1751
139.327
1763
139.327
1721
139.327
1715
139.326
1766
139.326
1760
139.326
1744
139.325
1681
139.325
1693
139.324
1696
139.324
1686
139.324
1703
139.323
1724
139.323
1699
139.323
1677
139.322
1711
139.322
1645
139.321
1681
139.321
1638
139.321
1750
139.32
1743
139.32
1704
139.32
1691
139.319
1694
139.319
1702
139.318
1643
139.318
1678
139.318
1718
139.317
1778
139.317
1718
139.317
1845
139.316
1699
139.316
1816
139.315
1823
139.315
1762
139.315
1799
139.314
1773
139.314
1821
139.314
1849
139.313
1869
139.313
1892
139.312
1951
139.312
1928
139.312
2035
139.311
2018
139.311
1977
139.31
1981
139.31
2029
139.31
2091
139.309
2109
139.309
2042
139.309
1994
139.308
1982
139.308
1910
139.307
1832
139.307
1784
139.307
1818
139.306
1708
139.306
1740
139.306
1737
139.305
1749
139.305
1700
139.304
1696
139.304
1657
139.304
1660
139.303
1685
139.303
1710
139.302
1697
139.302
1765
139.302
1726
139.301
1652
139.301
1778
139.301
1762
139.3
1800
139.3
1794
139.299
1948
139.299
1770
139.299
1881
139.298
1894
139.298
1924
139.297
1927
139.297
1929
139.297
1899
139.296
2018
139.296
2066
139.296
2160
139.295
2168
139.295
2230
139.294
2226
139.294
2395
139.294
2198
139.293
2141
139.293
2060
139.292
1908
139.292
1823
139.292
1691
139.291
1619
139.291
1597
139.291
1577
139.29
1545
139.29
1511
139.289
1542
139.289
1459
139.289
1520
139.288
1551
139.288
1525
139.287
1459
139.287
1531
139.287
1524
139.286
1517
139.286
1492
139.285
1506
139.285
1511
139.285
1487
139.284
1542
139.284
1481
139.284
1548
139.283
1502
139.283
1488
139.282
1517
139.282
1470
139.282
1485
139.281
1469
139.281
1484
139.28
1461
139.28
1522
139.28
1555
139.279
1528
139.279
1521
139.279
1509
139.278
1514
139.278
1572
139.277
1568
139.277
1586
139.277
1513
139.276
1516
139.276
1530
139.275
1574
139.275
1559
139.275
1561
139.274
1586
139.274
1542
139.273
1576
139.273
1581
139.273
1499
139.272
1579
139.272
1562
139.271
1627
139.271
1657
139.271
1662
139.27
1649
139.27
1572
139.27
1562
139.269
1645
139.269
1591
139.268
1543
139.268
1563
139.268
1605
139.267
1591
139.267
1621
139.266
1562
139.266
1612
139.266
1550
139.265
1535
139.265
1539
139.264
1515
139.264
1500
139.264
1536
139.263
1544
139.263
1484
139.262
1523
139.262
1427
139.262
1483
139.261
1525
139.261
1430
139.26
1480
139.26
1452
139.26
1425
139.259
1433
139.259
1414
139.259
1433
139.258
1453
139.258
1450
139.257
1401
139.257
1440
139.257
1421
139.256
1437
139.256
1424
139.255
1411
139.255
1378
139.255
1441
139.254
1414
139.254
1441
139.253
1474
139.253
1421
139.253
1496
139.252
1425
139.252
1512
139.251
1496
139.251
1501
139.251
1491
139.25
1463
139.25
1440
139.249
1526
139.249
1481
139.249
1467
139.248
1462
139.248
1405
139.247
1409
139.247
1465
139.247
1460
139.246
1452
139.246
1504
139.245
1453
139.245
1456
139.245
1489
139.244
1506
139.244
1460
139.243
1581
139.243
1478
139.243
1530
139.242
1502
139.242
1540
139.241
1483
139.241
1530
139.241
1506
139.24
1492
139.24
1420
139.239
1436
139.239
1469
139.239
1412
139.238
1508
139.238
1378
139.237
1407
139.237
1461
139.237
1431
139.236
1353
139.236
1385
139.235
1332
139.235
1328
139.235
1363
139.234
1278
139.234
1343
139.233
1285
139.233
1303
139.233
1309
139.232
1282
139.232
1298
139.231
1331
139.231
1255
139.231
1320
139.23
1298
139.23
1301
139.229
1294
139.229
1252
139.229
1346
139.228
1373
139.228
1360
139.227
1439
139.227
1440
139.227
1449
139.226
1493
139.226
1585
139.225
1775
139.225
1702
139.225
1637
139.224
1730
139.224
1972
139.223
1977
139.223
2199
139.223
2636
139.222
3223
139.222
3888
139.221
4684
139.221
5719
139.221
6487
139.22
6860
139.22
6174
139.219
5184
139.219
3897
139.219
2846
139.218
1888
139.218
1549
139.217
1293
139.217
1125
139.217
1132
139.216
1063
139.216
1075
139.215
1104
139.215
1117
139.214
1097
139.214
1057
139.214
1027
139.213
963
139.213
1066
139.212
1013
139.212
1034
139.212
1023
139.211
997
139.211
961
139.21
1050
139.21
1025
139.21
997
139.209
1026
139.209
1010
139.208
980
139.208
1021
139.208
976
139.207
932
139.207
946
139.206
1035
139.206
997
139.206
997
139.205
1021
139.205
998
139.204
984
139.204
996
139.203
928
139.203
1046
139.203
966
139.202
980
139.202
995
139.201
966
139.201
1031
139.201
942
139.2
988
139.2
1031
139.199
1017
139.199
989
139.199
1002
139.198
1023
139.198
967
139.197
1064
139.197
976
139.197
1020
139.196
1021
139.196
958
139.195
993
139.195
996
139.194
980
139.194
945
139.194
972
139.193
956
139.193
1030
139.192
986
139.192
927
139.192
1004
139.191
936
139.191
974
139.19
999
139.19
973
139.19
967
139.189
1016
139.189
1061
139.188
989
139.188
1031
139.187
1054
139.187
954
139.187
946
139.186
1010
139.186
1038
139.185
1021
139.185
1037
139.185
949
139.184
972
139.184
991
139.183
934
139.183
982
139.183
980
139.182
998
139.182
994
139.181
1050
139.181
1004
139.18
1047
139.18
1008
139.18
1046
139.179
1014
139.179
986
139.178
1007
139.178
1039
139.178
991
139.177
1010
139.177
1022
139.176
1008
139.176
1032
139.175
1057
139.175
1013
139.175
1010
139.174
1018
139.174
992
139.173
964
139.173
998
139.173
1028
139.172
1026
139.172
1000
139.171
1038
139.171
1005
139.17
978
139.17
1029
139.17
1001
139.169
973
139.169
1028
139.168
1004
139.168
956
139.168
1014
139.167
1007
139.167
1086
139.166
1009
139.166
1031
139.165
1030
139.165
1031
139.165
1034
139.164
994
139.164
1024
139.163
1040
139.163
1003
139.163
1008
139.162
1066
139.162
1067
139.161
992
139.161
1063
139.16
1024
139.16
1109
139.16
1043
139.159
1057
139.159
999
139.158
1102
139.158
1005
139.157
1063
139.157
1057
139.157
1090
139.156
1072
139.156
971
139.155
1012
139.155
1076
139.155
1007
139.154
1085
139.154
1012
139.153
1069
139.153
1004
139.152
994
139.152
953
139.152
1052
139.151
975
139.151
1019
139.15
1031
139.15
1040
139.149
984
139.149
1022
139.149
1063
139.148
1036
139.148
1033
139.147
1073
139.147
1051
139.147
1014
139.146
991
139.146
1086
139.145
1056
139.145
1053
139.144
1002
139.144
1018
139.144
1010
139.143
1026
139.143
1107
139.142
982
139.142
1052
139.141
1039
139.141
1073
139.141
1063
139.14
1026
139.14
1061
139.139
1051
139.139
1040
139.138
1029
139.138
1041
139.138
1008
139.137
1017
139.137
1056
139.136
1005
139.136
1027
139.136
1025
139.135
1028
139.135
1037
139.134
1030
139.134
1073
139.133
1062
139.133
1077
139.133
995
139.132
1062
139.132
1003
139.131
1044
139.131
1066
139.13
1032
139.13
1053
139.13
1137
139.129
1067
139.129
1049
139.128
1151
139.128
1041
139.127
1032
139.127
1024
139.127
1055
139.126
1005
139.126
1068
139.125
1065
139.125
1082
139.124
1062
139.124
1061
139.124
1030
139.123
1069
139.123
1068
139.122
1058
139.122
1106
139.121
1011
139.121
1043
139.121
1068
139.12
1072
139.12
1087
139.119
1060
139.119
1053
139.118
1030
139.118
1110
139.118
1093
139.117
1104
139.117
1043
139.116
1027
139.116
974
139.115
1098
139.115
1052
139.115
1086
139.114
1112
139.114
1027
139.113
1048
139.113
1059
139.112
1008
139.112
1013
139.112
1022
139.111
1107
139.111
1035
139.11
1028
139.11
999
139.109
1085
139.109
1039
139.109
1097
139.108
1006
139.108
1020
139.107
1048
139.107
1015
139.106
1040
139.106
1061
139.105
1077
139.105
1075
139.105
1042
139.104
1039
139.104
1057
139.103
1036
139.103
1098
139.102
1060
139.102
1100
139.102
1070
139.101
1102
139.101
1086
139.1
1078
139.1
1060
139.099
1090
139.099
1129
139.099
1089
139.098
1063
139.098
1045
139.097
1092
139.097
1113
139.096
1027
139.096
1101
139.096
1114
139.095
1099
139.095
1028
139.094
1055
139.094
1147
139.093
1084
139.093
1123
139.092
1091
139.092
1114
139.092
1032
139.091
1012
139.091
1085
139.09
1057
139.09
1156
139.089
1091
139.089
1080
139.089
1055
139.088
1074
139.088
1067
139.087
1064
139.087
1070
139.086
1092
139.086
1074
139.085
1090
139.085
1104
139.085
1013
139.084
1103
139.084
1023
139.083
1108
139.083
1095
139.082
1067
139.082
1078
139.082
1064
139.081
1119
139.081
1066
139.08
1120
139.08
1094
139.079
1078
139.079
1037
139.078
1172
139.078
1079
139.078
1107
139.077
1082
139.077
1102
139.076
1085
139.076
1091
139.075
1082
139.075
1157
139.075
1143
139.074
1117
139.074
1060
139.073
1147
139.073
1033
139.072
1119
139.072
1042
139.071
1118
139.071
1115
139.071
1076
139.07
1102
139.07
1153
139.069
1106
139.069
1065
139.068
1085
139.068
1139
139.067
1145
139.067
1130
139.067
1148
139.066
1154
139.066
1070
139.065
1168
139.065
1171
139.064
1050
139.064
1053
139.063
1122
139.063
1122
139.063
1110
139.062
1086
139.062
1161
139.061
1072
139.061
1075
139.06
1113
139.06
1075
139.06
1143
139.059
1100
139.059
1115
139.058
1074
139.058
1075
139.057
1026
139.057
1074
139.056
1115
139.056
1077
139.056
1068
139.055
1141
139.055
1085
139.054
1132
139.054
1146
139.053
1080
139.053
1086
139.052
1159
139.052
1041
139.052
1122
139.051
1138
139.051
1155
139.05
1090
139.05
1107
139.049
1110
139.049
1088
139.048
1138
139.048
1146
139.048
1117
139.047
1071
139.047
1083
139.046
1097
139.046
1124
139.045
1087
139.045
1166
139.044
1097
139.044
1067
139.043
1145
139.043
1135
139.043
1105
139.042
1093
139.042
1052
139.041
1082
139.041
1096
139.04
1084
139.04
1117
139.039
1099
139.039
1114
139.039
1135
139.038
1102
139.038
1149
139.037
1121
139.037
1076
139.036
1130
139.036
1042
139.035
1073
139.035
1146
139.035
1127
139.034
1146
139.034
1098
139.033
1135
139.033
1122
139.032
1215
139.032
1096
139.031
1082
139.031
1125
139.03
1092
139.03
1102
139.03
1138
139.029
1164
139.029
1137
139.028
1133
139.028
1167
139.027
1081
139.027
1168
139.026
1147
139.026
1126
139.026
1108
139.025
1138
139.025
1114
139.024
1133
139.024
1126
139.023
1081
139.023
1171
139.022
1081
139.022
1154
139.021
1111
139.021
1166
139.021
1110
139.02
1103
139.02
1133
139.019
1136
139.019
1163
139.018
1138
139.018
1135
139.017
1151
139.017
1112
139.016
1106
139.016
1155
139.016
1153
139.015
1092
139.015
1154
139.014
1174
139.014
1140
139.013
1169
139.013
1104
139.012
1166
139.012
1141
139.012
1115
139.011
1162
139.011
1135
139.01
1118
139.01
1168
139.009
1159
139.009
1147
139.008
1091
139.008
1096
139.007
1153
139.007
1136
139.006
1155
139.006
1242
139.006
1110
139.005
1138
139.005
1122
139.004
1177
139.004
1125
139.003
1206
139.003
1152
139.002
1110
139.002
1140
139.001
1125
139.001
1169
139.001
1164
139
1190
139
1080
138.999
1120
138.999
1097
138.998
1121
138.998
1094
138.997
1134
138.997
1152
138.996
1141
138.996
1207
138.996
1170
138.995
1168
138.995
1186
138.994
1113
138.994
1201
138.993
1169
138.993
1125
138.992
1197
138.992
1161
138.991
1147
138.991
1131
138.991
1146
138.99
1206
138.99
1196
138.989
1200
138.989
1191
138.988
1203
138.988
1204
138.987
1133
138.987
1196
138.986
1184
138.986
1131
138.985
1173
138.985
1153
138.985
1122
138.984
1160
138.984
1223
138.983
1136
138.983
1130
138.982
1142
138.982
1146
138.981
1198
138.981
1244
138.98
1187
138.98
1174
138.979
1154
138.979
1159
138.979
1179
138.978
1156
138.978
1174
138.977
1240
138.977
1168
138.976
1187
138.976
1244
138.975
1256
138.975
1154
138.974
1213
138.974
1209
138.973
1158
138.973
1202
138.973
1207
138.972
1212
138.972
1205
138.971
1175
138.971
1223
138.97
1187
138.97
1170
138.969
1175
138.969
1122
138.968
1108
138.968
1200
138.967
1219
138.967
1227
138.967
1209
138.966
1142
138.966
1243
138.965
1107
138.965
1208
138.964
1201
138.964
1225
138.963
1171
138.963
1191
138.962
1207
138.962
1193
138.961
1181
138.961
1175
138.96
1152
138.96
1172
138.96
1205
138.959
1183
138.959
1220
138.958
1166
138.958
1183
138.957
1131
138.957
1200
138.956
1214
138.956
1200
138.955
1220
138.955
1212
138.954
1209
138.954
1203
138.953
1168
138.953
1181
138.953
1158
138.952
1166
138.952
1224
138.951
1196
138.951
1255
138.95
1235
138.95
1231
138.949
1168
138.949
1213
138.948
1186
138.948
1221
138.947
1162
138.947
1152
138.946
1178
138.946
1204
138.946
1201
138.945
1132
138.945
1176
138.944
1163
138.944
1206
138.943
1156
138.943
1229
138.942
1269
138.942
1197
138.941
1254
138.941
1217
138.94
1231
138.94
1260
138.939
1204
138.939
1206
138.938
1252
138.938
1239
138.938
1270
138.937
1244
138.937
1251
138.936
1256
138.936
1175
138.935
1261
138.935
1214
138.934
1258
138.934
1210
138.933
1338
138.933
1210
138.932
1315
138.932
1263
138.931
1256
138.931
1275
138.93
1257
138.93
1264
138.93
1292
138.929
1257
138.929
1266
138.928
1218
138.928
1309
138.927
1291
138.927
1285
138.926
1306
138.926
1326
138.925
1300
138.925
1326
138.924
1395
138.924
1356
138.923
1353
138.923
1349
138.922
1416
138.922
1496
138.922
1508
138.921
1484
138.921
1538
138.92
1534
138.92
1512
138.919
1525
138.919
1531
138.918
1565
138.918
1514
138.917
1555
138.917
1499
138.916
1477
138.916
1453
138.915
1405
138.915
1405
138.914
1403
138.914
1427
138.913
1309
138.913
1362
138.912
1338
138.912
1326
138.912
1343
138.911
1239
138.911
1237
138.91
1313
138.91
1305
138.909
1237
138.909
1196
138.908
1252
138.908
1298
138.907
1303
138.907
1208
138.906
1309
138.906
1343
138.905
1285
138.905
1313
138.904
1258
138.904
1278
138.903
1295
138.903
1256
138.902
1145
138.902
1276
138.902
1199
138.901
1235
138.901
1336
138.9
1208
138.9
1280
138.899
1261
138.899
1283
138.898
1344
138.898
1299
138.897
1378
138.897
1307
138.896
1299
138.896
1254
138.895
1236
138.895
1256
138.894
1220
138.894
1213
138.893
1197
138.893
1135
138.892
1220
138.892
1189
138.891
1147
138.891
1196
138.891
1232
138.89
1275
138.89
1156
138.889
1104
138.889
1188
138.888
1214
138.888
1163
138.887
1193
138.887
1185
138.886
1175
138.886
1173
138.885
1140
138.885
1272
138.884
1171
138.884
1237
138.883
1104
138.883
1266
138.882
1248
138.882
1220
138.881
1163
138.881
1157
138.88
1196
138.88
1184
138.879
1164
138.879
1198
138.878
1160
138.878
1201
138.877
1142
138.877
1215
138.877
1223
138.876
1259
138.876
1162
138.875
1211
138.875
1287
138.874
1190
138.874
1217
138.873
1239
138.873
1221
138.872
1269
138.872
1155
138.871
1188
138.871
1221
138.87
1195
138.87
1181
138.869
1249
138.869
1138
138.868
1171
138.868
1217
138.867
1212
138.867
1217
138.866
1246
138.866
1184
138.865
1260
138.865
1125
138.864
1194
138.864
1197
138.863
1157
138.863
1199
138.862
1227
138.862
1183
138.862
1211
138.861
1177
138.861
1197
138.86
1221
138.86
1179
138.859
1223
138.859
1212
138.858
1275
138.858
1235
138.857
1234
138.857
1223
138.856
1231
138.856
1237
138.855
1248
138.855
1210
138.854
1220
138.854
1209
138.853
1188
138.853
1177
138.852
1196
138.852
1223
138.851
1165
138.851
1222
138.85
1197
138.85
1207
138.849
1221
138.849
1222
138.848
1234
138.848
1235
138.847
1209
138.847
1236
138.846
1314
138.846
1229
138.845
1245
138.845
1221
138.844
1236
138.844
1266
138.843
1276
138.843
1268
138.842
1228
138.842
1184
138.841
1231
138.841
1170
138.841
1223
138.84
1254
138.84
1248
138.839
1211
138.839
1224
138.838
1231
138.838
1182
138.837
1255
138.837
1245
138.836
1269
138.836
1295
138.835
1215
138.835
1271
138.834
1287
138.834
1266
138.833
1255
138.833
1199
138.832
1249
138.832
1261
138.831
1215
138.831
1291
138.83
1255
138.83
1230
138.829
1204
138.829
1203
138.828
1244
138.828
1250
138.827
1382
138.827
1317
138.826
1254
138.826
1253
138.825
1276
138.825
1297
138.824
1292
138.824
1329
138.823
1255
138.823
1348
138.822
1256
138.822
1313
138.821
1321
138.821
1248
138.82
1250
138.82
1210
138.819
1238
138.819
1266
138.818
1257
138.818
1249
138.817
1282
138.817
1293
138.816
1319
138.816
1245
138.815
1284
138.815
1227
138.814
1303
138.814
1237
138.813
1315
138.813
1259
138.812
1273
138.812
1303
138.811
1284
138.811
1311
138.81
1248
138.81
1258
138.809
1291
138.809
1229
138.808
1263
138.808
1211
138.807
1237
138.807
1259
138.806
1293
138.806
1247
138.805
1300
138.805
1229
138.804
1191
138.804
1248
138.803
1237
138.803
1242
138.802
1216
138.802
1266
138.801
1234
138.801
1326
138.8
1303
138.8
1224
138.799
1217
138.799
1247
138.798
1218
138.798
1212
138.797
1183
138.797
1191
138.796
1137
138.796
1216
138.795
1252
138.795
1221
138.794
1226
138.794
1194
138.793
1182
138.793
1149
138.792
1214
138.792
1211
138.791
1242
138.791
1236
138.79
1217
138.79
1208
138.789
1182
138.789
1245
138.788
1245
138.788
1181
138.787
1217
138.787
1237
138.786
1202
138.786
1306
138.785
1225
138.785
1207
138.784
1208
138.784
1155
138.783
1237
138.783
1256
138.782
1228
138.782
1207
138.781
1215
138.781
1232
138.78
1243
138.78
1228
138.779
1187
138.779
1213
138.778
1248
138.778
1173
138.777
1211
138.777
1225
138.776
1202
138.776
1223
138.775
1272
138.775
1220
138.774
1322
138.774
1310
138.773
1354
138.773
1232
138.772
1356
138.772
1330
138.771
1373
138.771
1346
138.77
1440
138.77
1478
138.769
1483
138.769
1690
138.768
1608
138.768
1698
138.767
1834
138.767
1851
138.766
1954
138.766
2083
138.765
2160
138.765
2244
138.764
2316
138.764
2293
138.763
2088
138.763
1953
138.762
1888
138.762
1735
138.761
1644
138.761
1602
138.76
1520
138.76
1445
138.759
1506
138.759
1360
138.758
1412
138.758
1391
138.757
1320
138.757
1368
138.756
1316
138.756
1371
138.755
1275
138.755
1347
138.754
1335
138.754
1313
138.753
1333
138.753
1315
138.752
1335
138.752
1335
138.751
1376
138.751
1369
138.75
1434
138.75
1397
138.749
1483
138.749
1531
138.748
1678
138.748
1749
138.747
1820
138.746
2103
138.746
2189
138.745
2329
138.745
2578
138.744
2782
138.744
2803
138.743
2827
138.743
2775
138.742
2765
138.742
2547
138.741
2307
138.741
2096
138.74
1893
138.74
1617
138.739
1517
138.739
1423
138.738
1329
138.738
1241
138.737
1246
138.737
1217
138.736
1143
138.736
1141
138.735
1134
138.735
1143
138.734
1055
138.734
1040
138.733
1045
138.733
973
138.732
1029
138.732
1022
138.731
1001
138.731
1014
138.73
999
138.73
1006
138.729
986
138.729
988
138.728
946
138.728
950
138.727
942
138.727
1023
138.726
952
138.726
1030
138.725
950
138.724
1002
138.724
975
138.723
1001
138.723
937
138.722
1008
138.722
998
138.721
927
138.721
984
138.72
975
138.72
937
138.719
950
138.719
992
138.718
984
138.718
956
138.717
918
138.717
993
138.716
958
138.716
988
138.715
911
138.715
901
138.714
934
138.714
915
138.713
919
138.713
987
138.712
920
138.712
981
138.711
934
138.711
945
138.71
961
138.71
983
138.709
979
138.709
938
138.708
982
138.707
985
138.707
971
138.706
989
138.706
994
138.705
1002
138.705
940
138.704
958
138.704
974
138.703
998
138.703
922
138.702
1025
138.702
958
138.701
978
138.701
935
138.7
941
138.7
985
138.699
948
138.699
900
138.698
936
138.698
970
138.697
996
138.697
955
138.696
960
138.696
932
138.695
968
138.695
938
138.694
963
138.693
997
138.693
983
138.692
925
138.692
986
138.691
958
138.691
960
138.69
957
138.69
1002
138.689
940
138.689
924
138.688
949
138.688
942
138.687
1045
138.687
954
138.686
1006
138.686
989
138.685
1017
138.685
1018
138.684
963
138.684
990
138.683
912
138.683
1063
138.682
971
138.682
996
138.681
973
138.68
1001
138.68
953
138.679
975
138.679
1007
138.678
1044
138.678
1028
138.677
1003
138.677
972
138.676
1027
138.676
984
138.675
1003
138.675
1027
138.674
1023
138.674
1023
138.673
992
138.673
1022
138.672
1000
138.672
1031
138.671
993
138.671
1066
138.67
1034
138.669
970
138.669
1038
138.668
1032
138.668
1026
138.667
1017
138.667
1014
138.666
1036
138.666
1030
138.665
971
138.665
1057
138.664
984
138.664
1075
138.663
1024
138.663
1079
138.662
1020
138.662
1010
138.661
1055
138.661
997
138.66
1019
138.659
994
138.659
996
138.658
1003
138.658
1016
138.657
952
138.657
1005
138.656
981
138.656
934
138.655
967
138.655
979
138.654
978
138.654
1016
138.653
985
138.653
964
138.652
1004
138.652
983
138.651
962
138.651
948
138.65
938
138.649
1007
138.649
917
138.648
989
138.648
936
138.647
954
138.647
947
138.646
995
138.646
946
138.645
998
138.645
927
138.644
920
138.644
980
138.643
959
138.643
973
138.642
935
138.642
926
138.641
939
138.64
952
138.64
863
138.639
959
138.639
912
138.638
951
138.638
922
138.637
935
138.637
927
138.636
938
138.636
925
138.635
980
138.635
945
138.634
996
138.634
983
138.633
988
138.633
991
138.632
989
138.631
981
138.631
972
138.63
991
138.63
997
138.629
1018
138.629
970
138.628
1049
138.628
1001
138.627
991
138.627
1020
138.626
1040
138.626
988
138.625
1019
138.625
1034
138.624
949
138.623
1086
138.623
1015
138.622
1055
138.622
1008
138.621
1007
138.621
1073
138.62
970
138.62
1081
138.619
984
138.619
1062
138.618
957
138.618
1051
138.617
974
138.617
973
138.616
987
138.615
998
138.615
958
138.614
1031
138.614
997
138.613
1025
138.613
1012
138.612
1072
138.612
1009
138.611
1063
138.611
959
138.61
1062
138.61
932
138.609
1012
138.609
942
138.608
976
138.607
1021
138.607
990
138.606
1038
138.606
985
138.605
912
138.605
953
138.604
931
138.604
1018
138.603
984
138.603
1006
138.602
1043
138.602
1054
138.601
1004
138.6
1046
138.6
1061
138.599
1106
138.599
1125
138.598
1096
138.598
1123
138.597
1162
138.597
1138
138.596
1118
138.596
1122
138.595
1071
138.595
1172
138.594
1173
138.593
1185
138.593
1170
138.592
1241
138.592
1259
138.591
1354
138.591
1315
138.59
1317
138.59
1338
138.589
1360
138.589
1324
138.588
1230
138.588
1213
138.587
1122
138.586
1111
138.586
966
138.585
968
138.585
897
138.584
929
138.584
926
138.583
931
138.583
879
138.582
852
138.582
865
138.581
900
138.581
909
138.58
886
138.579
869
138.579
869
138.578
844
138.578
892
138.577
807
138.577
784
138.576
890
138.576
867
138.575
901
138.575
903
138.574
879
138.573
831
138.573
907
138.572
832
138.572
886
138.571
878
138.571
866
138.57
855
138.57
904
138.569
893
138.569
871
138.568
878
138.568
865
138.567
891
138.566
881
138.566
905
138.565
865
138.565
891
138.564
848
138.564
866
138.563
852
138.563
859
138.562
922
138.562
876
138.561
900
138.56
886
138.56
904
138.559
796
138.559
842
138.558
807
138.558
909
138.557
823
138.557
847
138.556
869
138.556
811
138.555
838
138.554
842
138.554
901
138.553
819
138.553
914
138.552
936
138.552
894
138.551
898
138.551
897
138.55
870
138.55
864
138.549
874
138.548
840
138.548
880
138.547
887
138.547
909
138.546
862
138.546
831
138.545
860
138.545
844
138.544
904
138.544
910
138.543
872
138.542
860
138.542
873
138.541
884
138.541
893
138.54
861
138.54
891
138.539
871
138.539
883
138.538
932
138.537
896
138.537
940
138.536
877
138.536
959
138.535
947
138.535
933
138.534
924
138.534
920
138.533
937
138.533
960
138.532
959
138.531
938
138.531
952
138.53
913
138.53
953
138.529
960
138.529
973
138.528
965
138.528
927
138.527
953
138.527
925
138.526
940
138.525
963
138.525
956
138.524
912
138.524
958
138.523
902
138.523
969
138.522
950
138.522
950
138.521
991
138.52
937
138.52
970
138.519
896
138.519
879
138.518
909
138.518
932
138.517
907
138.517
923
138.516
973
138.515
947
138.515
924
138.514
939
138.514
935
138.513
901
138.513
882
138.512
912
138.512
887
138.511
859
138.51
920
138.51
873
138.509
836
138.509
876
138.508
851
138.508
844
138.507
852
138.507
825
138.506
827
138.506
872
138.505
869
138.504
894
138.504
838
138.503
856
138.503
823
138.502
817
138.502
804
138.501
854
138.501
812
138.5
856
138.499
826
138.499
802
138.498
837
138.498
854
138.497
918
138.497
846
138.496
837
138.496
809
138.495
879
138.494
870
138.494
764
138.493
896
138.493
867
138.492
849
138.492
811
138.491
857
138.491
825
138.49
868
138.489
864
138.489
865
138.488
829
138.488
891
138.487
877
138.487
966
138.486
906
138.485
941
138.485
930
138.484
946
138.484
926
138.483
996
138.483
947
138.482
938
138.482
936
138.481
922
138.48
969
138.48
952
138.479
963
138.479
1014
138.478
970
138.478
975
138.477
943
138.477
999
138.476
937
138.475
883
138.475
896
138.474
985
138.474
981
138.473
931
138.473
891
138.472
876
138.472
894
138.471
885
138.47
917
138.47
919
138.469
945
138.469
910
138.468
878
138.468
891
138.467
933
138.466
890
138.466
932
138.465
921
138.465
919
138.464
929
138.464
870
138.463
965
138.463
962
138.462
949
138.461
1030
138.461
1089
138.46
1153
138.46
1253
138.459
1338
138.459
1555
138.458
1707
138.457
1938
138.457
2191
138.456
2572
138.456
2840
138.455
3051
138.455
3188
138.454
3187
138.454
3032
138.453
2989
138.452
3119
138.452
3247
138.451
3216
138.451
2925
138.45
2638
138.45
2051
138.449
1541
138.448
1174
138.448
926
138.447
867
138.447
768
138.446
728
138.446
688
138.445
671
138.444
683
138.444
687
138.443
672
138.443
705
138.442
643
138.442
616
138.441
643
138.441
630
138.44
611
138.439
644
138.439
630
138.438
606
138.438
638
138.437
633
138.437
639
138.436
619
138.435
618
138.435
623
138.434
592
138.434
600
138.433
616
138.433
622
138.432
669
138.431
656
138.431
613
138.43
599
138.43
625
138.429
569
138.429
642
138.428
585
138.427
625
138.427
570
138.426
603
138.426
621
138.425
605
138.425
632
138.424
621
138.424
589
138.423
578
138.422
599
138.422
641
138.421
668
138.421
662
138.42
628
138.42
641
138.419
675
138.418
636
138.418
651
138.417
678
138.417
642
138.416
656
138.416
698
138.415
691
138.414
635
138.414
707
138.413
678
138.413
682
138.412
679
138.412
675
138.411
692
138.41
693
138.41
702
138.409
673
138.409
663
138.408
668
138.408
676
138.407
656
138.406
651
138.406
671
138.405
662
138.405
646
138.404
669
138.404
703
138.403
702
138.402
662
138.402
694
138.401
647
138.401
711
138.4
736
138.4
770
138.399
793
138.398
843
138.398
846
138.397
832
138.397
951
138.396
869
138.396
964
138.395
988
138.394
1070
138.394
1120
138.393
1138
138.393
1194
138.392
1304
138.392
1348
138.391
1457
138.39
1543
138.39
1664
138.389
1795
138.389
1845
138.388
1884
138.387
1981
138.387
1852
138.386
1777
138.386
1640
138.385
1528
138.385
1451
138.384
1410
138.383
1429
138.383
1449
138.382
1626
138.382
1657
138.381
1740
138.381
1681
138.38
1648
138.379
1445
138.379
1202
138.378
1014
138.378
810
138.377
697
138.377
568
138.376
523
138.375
479
138.375
420
138.374
420
138.374
431
138.373
404
138.373
379
138.372
433
138.371
359
138.371
402
138.37
399
138.37
328
138.369
384
138.368
345
138.368
334
138.367
381
138.367
393
138.366
342
138.366
352
138.365
399
138.364
355
138.364
372
138.363
383
138.363
370
138.362
376
138.362
369
138.361
346
138.36
340
138.36
383
138.359
348
138.359
367
138.358
359
138.357
376
138.357
380
138.356
419
138.356
391
138.355
414
138.355
386
138.354
418
138.353
438
138.353
457
138.352
428
138.352
407
138.351
441
138.35
405
138.35
395
138.349
402
138.349
414
138.348
407
138.348
426
138.347
393
138.346
408
138.346
405
138.345
396
138.345
413
138.344
394
138.344
410
138.343
441
138.342
396
138.342
439
138.341
431
138.341
447
138.34
473
138.339
469
138.339
474
138.338
445
138.338
417
138.337
455
138.337
407
138.336
415
138.335
392
138.335
434
138.334
397
138.334
397
138.333
377
138.332
380
138.332
375
138.331
386
138.331
318
138.33
385
138.33
376
138.329
370
138.328
388
138.328
361
138.327
366
138.327
374
138.326
359
138.325
352
138.325
353
138.324
352
138.324
385
138.323
340
138.322
357
138.322
355
138.321
362
138.321
383
138.32
337
138.32
351
138.319
351
138.318
359
138.318
399
138.317
336
138.317
366
138.316
374
138.315
350
138.315
344
138.314
337
138.314
304
138.313
327
138.313
323
138.312
336
138.311
345
138.311
324
138.31
340
138.31
353
138.309
331
138.308
335
138.308
317
138.307
329
138.307
364
138.306
357
138.305
317
138.305
339
138.304
347
138.304
329
138.303
305
138.303
313
138.302
320
138.301
344
138.301
347
138.3
329
138.3
324
138.299
333
138.298
355
138.298
313
138.297
313
138.297
302
138.296
317
138.295
344
138.295
335
138.294
324
138.294
370
138.293
374
138.292
355
138.292
332
138.291
347
138.291
360
138.29
354
138.29
385
138.289
356
138.288
349
138.288
365
138.287
335
138.287
346
138.286
350
138.285
332
138.285
342
138.284
350
138.284
320
138.283
373
138.282
343
138.282
389
138.281
366
138.281
347
138.28
349
138.279
372
138.279
359
138.278
324
138.278
359
138.277
347
138.276
316
138.276
329
138.275
350
138.275
308
138.274
323
138.274
330
138.273
323
138.272
308
138.272
338
138.271
326
138.271
326
138.27
347
138.269
316
138.269
327
138.268
366
138.268
372
138.267
385
138.266
369
138.266
405
138.265
436
138.265
404
138.264
463
138.263
441
138.263
487
138.262
490
138.262
525
138.261
548
138.26
559
138.26
602
138.259
628
138.259
696
138.258
654
138.257
655
138.257
699
138.256
658
138.256
648
138.255
590
138.254
579
138.254
506
138.253
479
138.253
399
138.252
396
138.251
336
138.251
333
138.25
306
138.25
300
138.249
254
138.248
278
138.248
278
138.247
267
138.247
296
138.246
287
138.245
290
138.245
325
138.244
317
138.244
305
138.243
330
138.243
315
138.242
304
138.241
287
138.241
251
138.24
237
138.24
190
138.239
181
138.238
187
138.238
181
138.237
186
138.237
178
138.236
176
138.235
171
138.235
180
138.234
175
138.234
169
138.233
203
138.232
196
138.232
240
138.231
221
138.231
257
138.23
244
138.229
264
138.229
263
138.228
300
138.227
267
138.227
229
138.226
233
138.226
236
138.225
210
138.224
200
138.224
227
138.223
229
138.223
225
138.222
234
138.221
227
138.221
224
138.22
177
138.22
184
138.219
166
138.218
158
138.218
169
138.217
147
138.217
134
138.216
152
138.215
137
138.215
151
138.214
157
138.214
174
138.213
155
138.212
162
138.212
169
138.211
163
138.211
147
138.21
150
138.209
146
138.209
157
138.208
144
138.208
134
138.207
153
138.206
127
138.206
146
138.205
139
138.205
128
138.204
159
138.203
142
138.203
160
138.202
134
138.202
176
138.201
146
138.2
155
138.2
162
138.199
169
138.199
192
138.198
208
138.197
210
138.197
161
138.196
225
138.195
215
138.195
248
138.194
254
138.194
286
138.193
324
138.192
345
138.192
362
138.191
413
138.191
397
138.19
440
138.189
432
138.189
491
138.188
496
138.188
539
138.187
556
138.186
636
138.186
693
138.185
662
138.185
700
138.184
716
138.183
617
138.183
546
138.182
495
138.182
435
138.181
396
138.18
376
138.18
320
138.179
296
138.178
274
138.178
236
138.177
169
138.177
118
138.176
106
138.175
88
138.175
84
138.174
61
138.174
76
138.173
51
138.172
49
138.172
56
138.171
59
138.171
51
138.17
45
138.169
34
138.169
47
138.168
38
138.167
30
138.167
34
138.166
40
138.166
38
138.165
34
138.164
35
138.164
48
138.163
48
138.163
41
138.162
36
138.161
50
138.161
52
138.16
51
138.16
60
138.159
65
138.158
80
138.158
102
138.157
107
138.156
126
138.156
146
138.155
160
138.155
171
138.154
185
138.153
176
138.153
170
138.152
167
138.152
150
138.151
160
138.15
131
138.15
133
138.149
136
138.148
135
138.148
138
138.147
117
138.147
129
138.146
120
138.145
130
138.145
101
138.144
87
138.144
88
138.143
58
138.142
49
138.142
54
138.141
30
138.141
17
138.14
13
138.139
10
138.139
5
138.138
4
138.137
Sr 3d 2
-0.7 V vs 1 bar O2
2024
12
22
0
0
0
0
11
Casa Info Follows
0
0
0
0
20241221_WB035_2_105_3_steps_400mV_003302.vms Dir:C:\Users\Stani\ownCloud\XPS\2024_12_21\BAEBS_02\
20241221_WB035_2.(sample: unk).(3, steps_400mV).(acq: unk)
( 0.028686 m , -0.000602 m , 0.169483 m ) Angle: 45.0062 degrees , -0.1 degrees
20241221_WB035_2
1
3
XPS
2
0
Al
1486.6
52.97
200
200
1e+037
1e+037
FAT
27
1e+037
4.433
1e+037
1e+037
1e+037
1e+037
1e+037
Sr
3d
-1
Kinetic Energy
eV
1336.6
0.05
2
Intensity
d
Transmission
d
pulse counting
0.24
1
1e+037
1e+037
1e+037
1e+037
3
ESCAPE DEPTH TYPE
d
0
PHI_AtomicNumber
d
38
MFP Exponent
d
0
1202
0
1
0
1
415
21.2022
410
21.2018
426
21.2015
444
21.2012
406
21.2009
436
21.2006
386
21.2002
438
21.1999
409
21.1996
396
21.1993
414
21.199
405
21.1986
403
21.1983
435
21.198
428
21.1977
417
21.1974
423
21.197
424
21.1967
436
21.1964
412
21.1961
449
21.1958
410
21.1955
418
21.1951
427
21.1948
424
21.1945
408
21.1942
443
21.1939
396
21.1935
445
21.1932
423
21.1929
403
21.1926
429
21.1923
432
21.1919
408
21.1916
438
21.1913
425
21.191
470
21.1907
431
21.1904
412
21.19
460
21.1897
491
21.1894
434
21.1891
457
21.1888
419
21.1884
452
21.1881
474
21.1878
449
21.1875
461
21.1872
438
21.1868
401
21.1865
451
21.1862
448
21.1859
466
21.1856
492
21.1852
493
21.1849
489
21.1846
479
21.1843
453
21.184
477
21.1837
483
21.1833
473
21.183
437
21.1827
496
21.1824
480
21.1821
462
21.1817
497
21.1814
451
21.1811
484
21.1808
478
21.1805
478
21.1801
481
21.1798
444
21.1795
471
21.1792
479
21.1789
461
21.1786
473
21.1782
468
21.1779
466
21.1776
468
21.1773
475
21.177
474
21.1766
474
21.1763
434
21.176
506
21.1757
438
21.1754
486
21.175
517
21.1747
463
21.1744
480
21.1741
502
21.1738
458
21.1734
478
21.1731
498
21.1728
478
21.1725
502
21.1722
465
21.1719
472
21.1715
488
21.1712
487
21.1709
447
21.1706
494
21.1703
489
21.1699
466
21.1696
470
21.1693
490
21.169
431
21.1687
479
21.1683
482
21.168
498
21.1677
489
21.1674
483
21.1671
480
21.1668
490
21.1664
468
21.1661
498
21.1658
441
21.1655
510
21.1652
476
21.1648
488
21.1645
449
21.1642
452
21.1639
442
21.1636
487
21.1632
455
21.1629
459
21.1626
485
21.1623
399
21.162
483
21.1617
459
21.1613
487
21.161
447
21.1607
433
21.1604
466
21.1601
418
21.1597
438
21.1594
422
21.1591
437
21.1588
464
21.1585
460
21.1581
452
21.1578
447
21.1575
482
21.1572
463
21.1569
457
21.1566
498
21.1562
458
21.1559
469
21.1556
425
21.1553
463
21.155
461
21.1546
442
21.1543
415
21.154
407
21.1537
411
21.1534
435
21.153
425
21.1527
446
21.1524
456
21.1521
469
21.1518
451
21.1514
466
21.1511
417
21.1508
441
21.1505
424
21.1502
456
21.1499
419
21.1495
414
21.1492
479
21.1489
433
21.1486
436
21.1483
427
21.1479
423
21.1476
418
21.1473
415
21.147
424
21.1467
438
21.1463
418
21.146
408
21.1457
427
21.1454
481
21.1451
460
21.1448
453
21.1444
444
21.1441
413
21.1438
463
21.1435
465
21.1432
433
21.1428
420
21.1425
487
21.1422
453
21.1419
423
21.1416
400
21.1412
452
21.1409
438
21.1406
399
21.1403
411
21.14
453
21.1397
420
21.1393
459
21.139
399
21.1387
461
21.1384
379
21.1381
402
21.1377
413
21.1374
431
21.1371
414
21.1368
440
21.1365
423
21.1361
430
21.1358
414
21.1355
427
21.1352
445
21.1349
434
21.1346
446
21.1342
470
21.1339
457
21.1336
423
21.1333
436
21.133
388
21.1326
458
21.1323
462
21.132
442
21.1317
433
21.1314
432
21.131
442
21.1307
447
21.1304
440
21.1301
453
21.1298
450
21.1295
445
21.1291
406
21.1288
428
21.1285
422
21.1282
458
21.1279
415
21.1275
424
21.1272
443
21.1269
458
21.1266
428
21.1263
419
21.1259
410
21.1256
412
21.1253
449
21.125
417
21.1247
437
21.1243
412
21.124
471
21.1237
434
21.1234
408
21.1231
423
21.1228
435
21.1224
398
21.1221
472
21.1218
449
21.1215
418
21.1212
459
21.1208
459
21.1205
486
21.1202
440
21.1199
438
21.1196
409
21.1192
507
21.1189
458
21.1186
450
21.1183
496
21.118
478
21.1177
519
21.1173
481
21.117
471
21.1167
535
21.1164
510
21.1161
540
21.1157
509
21.1154
551
21.1151
570
21.1148
569
21.1145
592
21.1141
631
21.1138
614
21.1135
622
21.1132
701
21.1129
646
21.1126
726
21.1122
777
21.1119
768
21.1116
789
21.1113
783
21.111
852
21.1106
871
21.1103
889
21.11
876
21.1097
976
21.1094
921
21.109
937
21.1087
1015
21.1084
1051
21.1081
1077
21.1078
1094
21.1075
1220
21.1071
1166
21.1068
1247
21.1065
1308
21.1062
1393
21.1059
1334
21.1055
1502
21.1052
1464
21.1049
1561
21.1046
1582
21.1043
1567
21.1039
1621
21.1036
1577
21.1033
1726
21.103
1662
21.1027
1709
21.1024
1710
21.102
1790
21.1017
1647
21.1014
1661
21.1011
1630
21.1008
1631
21.1004
1585
21.1001
1536
21.0998
1504
21.0995
1454
21.0992
1493
21.0988
1416
21.0985
1439
21.0982
1438
21.0979
1415
21.0976
1361
21.0973
1481
21.0969
1457
21.0966
1368
21.0963
1497
21.096
1577
21.0957
1519
21.0953
1596
21.095
1568
21.0947
1624
21.0944
1683
21.0941
1678
21.0937
1788
21.0934
1847
21.0931
1758
21.0928
1871
21.0925
1907
21.0922
1864
21.0918
1791
21.0915
1886
21.0912
1756
21.0909
1782
21.0906
1751
21.0902
1604
21.0899
1652
21.0896
1531
21.0893
1438
21.089
1333
21.0886
1304
21.0883
1166
21.088
1067
21.0877
1060
21.0874
955
21.0871
792
21.0867
755
21.0864
719
21.0861
710
21.0858
610
21.0855
593
21.0851
471
21.0848
494
21.0845
503
21.0842
462
21.0839
419
21.0835
386
21.0832
420
21.0829
344
21.0826
368
21.0823
376
21.082
363
21.0816
336
21.0813
350
21.081
333
21.0807
368
21.0804
326
21.08
362
21.0797
327
21.0794
321
21.0791
365
21.0788
313
21.0784
330
21.0781
313
21.0778
337
21.0775
314
21.0772
301
21.0769
333
21.0765
335
21.0762
296
21.0759
348
21.0756
324
21.0753
315
21.0749
335
21.0746
300
21.0743
341
21.074
303
21.0737
293
21.0734
318
21.073
337
21.0727
343
21.0724
326
21.0721
324
21.0718
311
21.0714
313
21.0711
328
21.0708
308
21.0705
340
21.0702
310
21.0698
346
21.0695
309
21.0692
320
21.0689
320
21.0686
319
21.0683
320
21.0679
301
21.0676
320
21.0673
306
21.067
333
21.0667
325
21.0663
304
21.066
298
21.0657
309
21.0654
297
21.0651
286
21.0647
300
21.0644
310
21.0641
325
21.0638
289
21.0635
294
21.0632
319
21.0628
290
21.0625
326
21.0622
279
21.0619
285
21.0616
291
21.0612
290
21.0609
294
21.0606
281
21.0603
301
21.06
279
21.0596
282
21.0593
285
21.059
283
21.0587
296
21.0584
302
21.0581
325
21.0577
280
21.0574
298
21.0571
315
21.0568
345
21.0565
298
21.0561
325
21.0558
281
21.0555
250
21.0552
296
21.0549
299
21.0545
326
21.0542
289
21.0539
320
21.0536
292
21.0533
305
21.053
308
21.0526
293
21.0523
283
21.052
262
21.0517
285
21.0514
282
21.051
276
21.0507
280
21.0504
263
21.0501
273
21.0498
314
21.0495
266
21.0491
306
21.0488
278
21.0485
305
21.0482
286
21.0479
284
21.0475
283
21.0472
277
21.0469
296
21.0466
294
21.0463
307
21.0459
327
21.0456
290
21.0453
292
21.045
265
21.0447
242
21.0444
307
21.044
285
21.0437
293
21.0434
305
21.0431
274
21.0428
327
21.0424
308
21.0421
277
21.0418
279
21.0415
327
21.0412
291
21.0408
284
21.0405
299
21.0402
321
21.0399
273
21.0396
291
21.0393
271
21.0389
292
21.0386
258
21.0383
289
21.038
291
21.0377
297
21.0373
285
21.037
273
21.0367
274
21.0364
281
21.0361
300
21.0357
285
21.0354
271
21.0351
277
21.0348
288
21.0345
285
21.0342
299
21.0338
262
21.0335
287
21.0332
293
21.0329
302
21.0326
315
21.0322
268
21.0319
268
21.0316
297
21.0313
316
21.031
307
21.0307
303
21.0303
287
21.03
267
21.0297
291
21.0294
317
21.0291
276
21.0287
280
21.0284
285
21.0281
248
21.0278
280
21.0275
285
21.0271
282
21.0268
283
21.0265
305
21.0262
294
21.0259
275
21.0256
285
21.0252
275
21.0249
294
21.0246
286
21.0243
272
21.024
296
21.0236
297
21.0233
282
21.023
287
21.0227
298
21.0224
259
21.0221
299
21.0217
280
21.0214
273
21.0211
286
21.0208
272
21.0205
297
21.0201
311
21.0198
275
21.0195
333
21.0192
280
21.0189
275
21.0185
272
21.0182
281
21.0179
304
21.0176
289
21.0173
285
21.017
265
21.0166
272
21.0163
256
21.016
267
21.0157
287
21.0154
301
21.015
296
21.0147
284
21.0144
308
21.0141
273
21.0138
333
21.0134
278
21.0131
312
21.0128
319
21.0125
313
21.0122
291
21.0119
272
21.0115
275
21.0112
293
21.0109
Cr 2p 3
-0.7 V vs 1 bar O2
2024
12
22
0
0
0
0
11
Casa Info Follows
0
0
0
0
20241221_WB035_2_105_3_steps_400mV_003302.vms Dir:C:\Users\Stani\ownCloud\XPS\2024_12_21\BAEBS_02\
20241221_WB035_2.(sample: unk).(3, steps_400mV).(acq: unk)
( 0.028686 m , -0.000602 m , 0.169483 m ) Angle: 45.0062 degrees , -0.1 degrees
20241221_WB035_2
1
3
XPS
2
0
Al
1486.6
52.97
200
200
1e+037
1e+037
FAT
27
1e+037
4.433
1e+037
1e+037
1e+037
1e+037
1e+037
Cr
2p
-1
Kinetic Energy
eV
879.6
0.05
2
Intensity
d
Transmission
d
pulse counting
0.72
1
1e+037
1e+037
1e+037
1e+037
4
ESCAPE DEPTH TYPE
d
0
PHI_AtomicNumber
d
24
MFP Exponent
d
0
PROPAGATION_CONVERGED
d
1
1602
0
1
0
1
2719
24.0401
2784
24.0398
2752
24.0396
2795
24.0393
2835
24.039
2769
24.0387
2850
24.0384
2801
24.0381
2792
24.0378
2801
24.0375
2834
24.0372
2810
24.0369
2837
24.0366
2774
24.0364
2774
24.0361
2797
24.0358
2787
24.0355
2775
24.0352
2781
24.0349
2812
24.0346
2742
24.0343
2865
24.034
2788
24.0337
2740
24.0335
2829
24.0332
2771
24.0329
2798
24.0326
2804
24.0323
2731
24.032
2781
24.0317
2795
24.0314
2741
24.0311
2838
24.0308
2845
24.0306
2771
24.0303
2885
24.03
2834
24.0297
2859
24.0294
2813
24.0291
2879
24.0288
2817
24.0285
2761
24.0282
2838
24.0279
2811
24.0277
2775
24.0274
2852
24.0271
2753
24.0268
2671
24.0265
2823
24.0262
2830
24.0259
2820
24.0256
2804
24.0253
2792
24.025
2855
24.0247
2743
24.0245
2742
24.0242
2661
24.0239
2775
24.0236
2764
24.0233
2819
24.023
2811
24.0227
2854
24.0224
2816
24.0221
2791
24.0218
2762
24.0216
2751
24.0213
2674
24.021
2670
24.0207
2764
24.0204
2765
24.0201
2776
24.0198
2820
24.0195
2759
24.0192
2731
24.0189
2748
24.0186
2757
24.0184
2750
24.0181
2802
24.0178
2802
24.0175
2760
24.0172
2774
24.0169
2746
24.0166
2702
24.0163
2796
24.016
2749
24.0157
2823
24.0155
2816
24.0152
2865
24.0149
2757
24.0146
2750
24.0143
2740
24.014
2741
24.0137
2853
24.0134
2729
24.0131
2810
24.0128
2813
24.0125
2682
24.0123
2801
24.012
2811
24.0117
2745
24.0114
2799
24.0111
2743
24.0108
2759
24.0105
2737
24.0102
2803
24.0099
2653
24.0096
2781
24.0093
2765
24.0091
2695
24.0088
2784
24.0085
2768
24.0082
2748
24.0079
2832
24.0076
2909
24.0073
2833
24.007
2865
24.0067
2856
24.0064
2790
24.0061
2806
24.0059
2850
24.0056
2783
24.0053
2772
24.005
2743
24.0047
2828
24.0044
2768
24.0041
2784
24.0038
2722
24.0035
2761
24.0032
2812
24.0029
2840
24.0027
2721
24.0024
2887
24.0021
2781
24.0018
2907
24.0015
2733
24.0012
2832
24.0009
2729
24.0006
2880
24.0003
2828
24
2795
23.9997
2886
23.9995
2874
23.9992
2829
23.9989
2830
23.9986
2817
23.9983
2887
23.998
2836
23.9977
2796
23.9974
2802
23.9971
2833
23.9968
2867
23.9965
2880
23.9963
2835
23.996
2857
23.9957
2858
23.9954
2935
23.9951
2866
23.9948
2879
23.9945
2790
23.9942
2883
23.9939
2858
23.9936
2808
23.9933
2828
23.993
2790
23.9928
2815
23.9925
2845
23.9922
2813
23.9919
2743
23.9916
2790
23.9913
2784
23.991
2811
23.9907
2956
23.9904
2897
23.9901
2812
23.9898
2938
23.9896
2867
23.9893
2863
23.989
2848
23.9887
2913
23.9884
2785
23.9881
2861
23.9878
2887
23.9875
2899
23.9872
2862
23.9869
2832
23.9866
2714
23.9863
2930
23.9861
2865
23.9858
2860
23.9855
2935
23.9852
2860
23.9849
2955
23.9846
2900
23.9843
2870
23.984
2812
23.9837
2780
23.9834
2884
23.9831
2915
23.9829
2891
23.9826
2871
23.9823
2884
23.982
2814
23.9817
2908
23.9814
2799
23.9811
2875
23.9808
2843
23.9805
2824
23.9802
2889
23.9799
2860
23.9796
2845
23.9794
2896
23.9791
2824
23.9788
2830
23.9785
2919
23.9782
2875
23.9779
2879
23.9776
2824
23.9773
2811
23.977
2950
23.9767
2847
23.9764
2773
23.9761
2902
23.9759
2847
23.9756
2878
23.9753
2931
23.975
2944
23.9747
2885
23.9744
2959
23.9741
2858
23.9738
2832
23.9735
2868
23.9732
2897
23.9729
2861
23.9726
2856
23.9724
2790
23.9721
2817
23.9718
2813
23.9715
2858
23.9712
2812
23.9709
2777
23.9706
2808
23.9703
2863
23.97
2842
23.9697
2899
23.9694
2765
23.9691
2857
23.9689
2803
23.9686
2842
23.9683
2800
23.968
2787
23.9677
2842
23.9674
2752
23.9671
2682
23.9668
2834
23.9665
2787
23.9662
2893
23.9659
2837
23.9656
2816
23.9654
2747
23.9651
2874
23.9648
2824
23.9645
2953
23.9642
2856
23.9639
2846
23.9636
2769
23.9633
2781
23.963
2821
23.9627
2756
23.9624
2948
23.9621
2828
23.9618
2834
23.9616
2883
23.9613
2854
23.961
2916
23.9607
2839
23.9604
2826
23.9601
2843
23.9598
2840
23.9595
2777
23.9592
2779
23.9589
2763
23.9586
2768
23.9583
2788
23.9581
2842
23.9578
2756
23.9575
2902
23.9572
2831
23.9569
2909
23.9566
2826
23.9563
2929
23.956
2818
23.9557
2820
23.9554
2892
23.9551
2780
23.9548
2784
23.9545
2872
23.9543
2854
23.954
2935
23.9537
2789
23.9534
2802
23.9531
2783
23.9528
2869
23.9525
2802
23.9522
2846
23.9519
2841
23.9516
2874
23.9513
2829
23.951
2892
23.9507
2841
23.9505
2787
23.9502
3008
23.9499
2858
23.9496
2950
23.9493
2926
23.949
2962
23.9487
2833
23.9484
2896
23.9481
2868
23.9478
2895
23.9475
2939
23.9472
2867
23.9469
2903
23.9467
2939
23.9464
2926
23.9461
2882
23.9458
2957
23.9455
2869
23.9452
2913
23.9449
2935
23.9446
2905
23.9443
2971
23.944
2913
23.9437
2910
23.9434
2865
23.9431
2927
23.9429
3013
23.9426
2933
23.9423
2844
23.942
2947
23.9417
2913
23.9414
2924
23.9411
2956
23.9408
2946
23.9405
2930
23.9402
3004
23.9399
3086
23.9396
2951
23.9393
3020
23.9391
2949
23.9388
3065
23.9385
2986
23.9382
3083
23.9379
2905
23.9376
3068
23.9373
2994
23.937
2951
23.9367
2969
23.9364
3072
23.9361
3040
23.9358
3099
23.9355
3075
23.9352
3074
23.935
3065
23.9347
3038
23.9344
3097
23.9341
3023
23.9338
3153
23.9335
3068
23.9332
3096
23.9329
3164
23.9326
3049
23.9323
3082
23.932
3102
23.9317
3099
23.9314
3002
23.9311
3168
23.9309
3196
23.9306
3229
23.9303
3065
23.93
3221
23.9297
3097
23.9294
3091
23.9291
3159
23.9288
3239
23.9285
3054
23.9282
3199
23.9279
3137
23.9276
3202
23.9273
3172
23.9271
3224
23.9268
3167
23.9265
3317
23.9262
3281
23.9259
3250
23.9256
3314
23.9253
3294
23.925
3265
23.9247
3346
23.9244
3278
23.9241
3227
23.9238
3355
23.9235
3407
23.9232
3300
23.9229
3289
23.9227
3358
23.9224
3427
23.9221
3361
23.9218
3394
23.9215
3360
23.9212
3337
23.9209
3437
23.9206
3424
23.9203
3454
23.92
3380
23.9197
3437
23.9194
3287
23.9191
3499
23.9188
3517
23.9186
3497
23.9183
3495
23.918
3441
23.9177
3461
23.9174
3522
23.9171
3465
23.9168
3468
23.9165
3493
23.9162
3423
23.9159
3453
23.9156
3529
23.9153
3565
23.915
3532
23.9147
3418
23.9145
3504
23.9142
3379
23.9139
3450
23.9136
3447
23.9133
3290
23.913
3294
23.9127
3384
23.9124
3425
23.9121
3255
23.9118
3193
23.9115
3302
23.9112
3292
23.9109
3198
23.9106
3213
23.9103
3096
23.9101
3167
23.9098
3189
23.9095
3143
23.9092
3175
23.9089
3036
23.9086
3083
23.9083
3024
23.908
3066
23.9077
2996
23.9074
3082
23.9071
3079
23.9068
2998
23.9065
2981
23.9062
3018
23.9059
2846
23.9057
2869
23.9054
2835
23.9051
2922
23.9048
2897
23.9045
2903
23.9042
2937
23.9039
2836
23.9036
2915
23.9033
2886
23.903
2872
23.9027
2882
23.9024
2807
23.9021
2830
23.9018
2773
23.9015
2883
23.9013
2780
23.901
2756
23.9007
2730
23.9004
2809
23.9001
2811
23.8998
2787
23.8995
2741
23.8992
2740
23.8989
2704
23.8986
2825
23.8983
2818
23.898
2744
23.8977
2837
23.8974
2723
23.8971
2862
23.8969
2837
23.8966
2799
23.8963
2799
23.896
2805
23.8957
2834
23.8954
2838
23.8951
2796
23.8948
2886
23.8945
2767
23.8942
2881
23.8939
2802
23.8936
2909
23.8933
2726
23.893
2765
23.8927
2791
23.8924
2860
23.8922
2717
23.8919
2751
23.8916
2791
23.8913
2811
23.891
2787
23.8907
2733
23.8904
2774
23.8901
2835
23.8898
2810
23.8895
2895
23.8892
2873
23.8889
2870
23.8886
2784
23.8883
2758
23.888
2842
23.8877
2709
23.8875
2836
23.8872
2755
23.8869
2911
23.8866
2771
23.8863
2812
23.886
2820
23.8857
2837
23.8854
2921
23.8851
2852
23.8848
2913
23.8845
2931
23.8842
2875
23.8839
2841
23.8836
2825
23.8833
2939
23.883
2849
23.8828
2862
23.8825
2772
23.8822
2994
23.8819
2844
23.8816
3031
23.8813
2918
23.881
2926
23.8807
2957
23.8804
2879
23.8801
2999
23.8798
2964
23.8795
3037
23.8792
2922
23.8789
2919
23.8786
2984
23.8783
3057
23.878
3040
23.8778
3041
23.8775
3128
23.8772
3197
23.8769
3161
23.8766
3200
23.8763
2998
23.876
3137
23.8757
3192
23.8754
3216
23.8751
3265
23.8748
3232
23.8745
3199
23.8742
3244
23.8739
3253
23.8736
3225
23.8733
3296
23.873
3242
23.8728
3360
23.8725
3347
23.8722
3377
23.8719
3332
23.8716
3335
23.8713
3449
23.871
3414
23.8707
3350
23.8704
3333
23.8701
3360
23.8698
3413
23.8695
3461
23.8692
3459
23.8689
3370
23.8686
3366
23.8683
3433
23.868
3405
23.8678
3537
23.8675
3501
23.8672
3453
23.8669
3509
23.8666
3621
23.8663
3510
23.866
3669
23.8657
3667
23.8654
3653
23.8651
3693
23.8648
3724
23.8645
3729
23.8642
3731
23.8639
3798
23.8636
3765
23.8633
3889
23.863
3834
23.8628
3859
23.8625
3992
23.8622
3961
23.8619
3869
23.8616
3958
23.8613
3908
23.861
3935
23.8607
3988
23.8604
3953
23.8601
3900
23.8598
3882
23.8595
3997
23.8592
3902
23.8589
3751
23.8586
3893
23.8583
3785
23.858
3922
23.8577
3807
23.8575
3793
23.8572
3747
23.8569
3713
23.8566
3776
23.8563
3763
23.856
3865
23.8557
3730
23.8554
3712
23.8551
3582
23.8548
3655
23.8545
3512
23.8542
3590
23.8539
3511
23.8536
3271
23.8533
3416
23.853
3185
23.8527
3286
23.8524
3169
23.8521
3152
23.8519
3043
23.8516
2963
23.8513
3018
23.851
2860
23.8507
2870
23.8504
2768
23.8501
2719
23.8498
2718
23.8495
2742
23.8492
2727
23.8489
2702
23.8486
2571
23.8483
2599
23.848
2590
23.8477
2504
23.8474
2609
23.8471
2474
23.8468
2568
23.8466
2626
23.8463
2480
23.846
2565
23.8457
2565
23.8454
2612
23.8451
2510
23.8448
2562
23.8445
2560
23.8442
2595
23.8439
2547
23.8436
2578
23.8433
2481
23.843
2567
23.8427
2547
23.8424
2533
23.8421
2618
23.8418
2548
23.8415
2489
23.8412
2550
23.8409
2411
23.8407
2440
23.8404
2565
23.8401
2571
23.8398
2541
23.8395
2499
23.8392
2583
23.8389
2574
23.8386
2444
23.8383
2573
23.838
2466
23.8377
2459
23.8374
2610
23.8371
2512
23.8368
2478
23.8365
2473
23.8362
2523
23.8359
2446
23.8356
2500
23.8353
2436
23.8351
2567
23.8348
2555
23.8345
2457
23.8342
2524
23.8339
2519
23.8336
2512
23.8333
2440
23.833
2622
23.8327
2524
23.8324
2478
23.8321
2520
23.8318
2457
23.8315
2418
23.8312
2495
23.8309
2602
23.8306
2381
23.8303
2597
23.83
2533
23.8297
2550
23.8294
2587
23.8291
2558
23.8289
2649
23.8286
2550
23.8283
2528
23.828
2471
23.8277
2552
23.8274
2506
23.8271
2486
23.8268
2540
23.8265
2570
23.8262
2445
23.8259
2531
23.8256
2499
23.8253
2520
23.825
2555
23.8247
2530
23.8244
2549
23.8241
2579
23.8238
2494
23.8235
2523
23.8232
2529
23.823
2477
23.8227
2614
23.8224
2472
23.8221
2514
23.8218
2456
23.8215
2462
23.8212
2538
23.8209
2524
23.8206
2541
23.8203
2591
23.82
2495
23.8197
2469
23.8194
2481
23.8191
2526
23.8188
2500
23.8185
2494
23.8182
2496
23.8179
2533
23.8176
2558
23.8173
2439
23.817
2600
23.8167
2505
23.8165
2555
23.8162
2475
23.8159
2407
23.8156
2537
23.8153
2540
23.815
2491
23.8147
2536
23.8144
2513
23.8141
2531
23.8138
2539
23.8135
2522
23.8132
2460
23.8129
2621
23.8126
2500
23.8123
2568
23.812
2448
23.8117
2537
23.8114
2489
23.8111
2439
23.8108
2564
23.8105
2529
23.8102
2497
23.81
2525
23.8097
2484
23.8094
2495
23.8091
2462
23.8088
2528
23.8085
2533
23.8082
2525
23.8079
2489
23.8076
2522
23.8073
2526
23.807
2570
23.8067
2639
23.8064
2513
23.8061
2525
23.8058
O 1s 4
-0.7 V vs 1 bar O2
2024
12
22
0
0
0
0
11
Casa Info Follows
0
0
0
0
20241221_WB035_2_105_3_steps_400mV_003302.vms Dir:C:\Users\Stani\ownCloud\XPS\2024_12_21\BAEBS_02\
20241221_WB035_2.(sample: unk).(3, steps_400mV).(acq: unk)
( 0.028686 m , -0.000602 m , 0.169483 m ) Angle: 45.0062 degrees , -0.1 degrees
20241221_WB035_2
1
3
XPS
2
0
Al
1486.6
52.97
200
200
1e+037
1e+037
FAT
27
1e+037
4.433
1e+037
1e+037
1e+037
1e+037
1e+037
O
1s
-1
Kinetic Energy
eV
951.6
0.05
2
Intensity
d
Transmission
d
pulse counting
0.48
1
1e+037
1e+037
1e+037
1e+037
3
ESCAPE DEPTH TYPE
d
0
PHI_AtomicNumber
d
8
MFP Exponent
d
0
482
0
1
0
1
1395
23.6153
1446
23.615
1377
23.6147
1380
23.6144
1475
23.6141
1411
23.6138
1450
23.6135
1377
23.6132
1383
23.6129
1442
23.6126
1414
23.6123
1459
23.612
1441
23.6117
1413
23.6114
1471
23.6111
1446
23.6108
1427
23.6105
1429
23.6102
1491
23.6099
1475
23.6096
1396
23.6093
1482
23.609
1451
23.6087
1454
23.6084
1484
23.6081
1511
23.6078
1536
23.6075
1451
23.6072
1450
23.6069
1540
23.6066
1517
23.6063
1601
23.606
1507
23.6057
1504
23.6054
1537
23.6051
1555
23.6048
1599
23.6045
1552
23.6042
1577
23.6039
1580
23.6036
1526
23.6033
1584
23.603
1650
23.6027
1703
23.6024
1688
23.6021
1689
23.6018
1643
23.6015
1680
23.6012
1762
23.6009
1632
23.6006
1681
23.6003
1760
23.6
1700
23.5997
1669
23.5994
1769
23.5991
1710
23.5988
1817
23.5985
1718
23.5982
1836
23.5979
1817
23.5976
1806
23.5973
1785
23.597
1823
23.5967
1769
23.5964
1769
23.5961
1833
23.5958
1832
23.5955
1790
23.5952
1888
23.5949
1836
23.5946
1974
23.5943
1946
23.594
1936
23.5937
1970
23.5934
1926
23.5931
1906
23.5928
1961
23.5925
1999
23.5922
2019
23.5919
2047
23.5916
2149
23.5913
2161
23.591
2222
23.5907
2320
23.5904
2442
23.5901
2499
23.5898
2527
23.5895
2645
23.5892
2767
23.5889
2946
23.5886
3046
23.5883
3097
23.588
3289
23.5877
3369
23.5874
3561
23.5871
3681
23.5868
3887
23.5865
4210
23.5862
4373
23.5859
4628
23.5856
4876
23.5853
5070
23.585
5436
23.5847
5773
23.5844
6389
23.5841
6436
23.5838
6809
23.5835
7091
23.5832
7636
23.5829
7770
23.5826
8242
23.5823
8304
23.582
8643
23.5817
8869
23.5814
9161
23.5811
8959
23.5808
9303
23.5805
9047
23.5802
9066
23.5799
8825
23.5796
8482
23.5793
8254
23.579
8096
23.5787
7821
23.5784
7366
23.5781
7058
23.5778
6615
23.5775
6108
23.5772
5659
23.5769
5224
23.5766
4817
23.5763
4413
23.576
4140
23.5757
3751
23.5754
3398
23.5751
2997
23.5748
2769
23.5745
2499
23.5742
2289
23.5739
2223
23.5736
1942
23.5733
1880
23.573
1758
23.5727
1657
23.5724
1584
23.5721
1450
23.5718
1444
23.5715
1397
23.5712
1338
23.5709
1283
23.5706
1336
23.5703
1234
23.57
1276
23.5697
1267
23.5694
1197
23.5691
1194
23.5688
1234
23.5685
1169
23.5682
1185
23.5679
1247
23.5676
1170
23.5673
1154
23.567
1128
23.5667
1197
23.5664
1143
23.5661
1159
23.5658
1145
23.5655
1159
23.5652
1122
23.5649
1175
23.5646
1168
23.5643
1138
23.564
1088
23.5636
1161
23.5633
1135
23.563
1113
23.5627
1127
23.5624
1084
23.5621
1134
23.5618
1154
23.5615
1104
23.5612
1086
23.5609
1082
23.5606
1091
23.5603
1114
23.56
1141
23.5597
1159
23.5594
1166
23.5591
1140
23.5588
1098
23.5585
1155
23.5582
1132
23.5579
1107
23.5576
1080
23.5573
1073
23.557
1049
23.5567
1092
23.5564
1124
23.5561
1023
23.5558
1174
23.5555
1020
23.5552
1086
23.5549
1033
23.5546
1080
23.5543
1107
23.554
1080
23.5537
1116
23.5534
1091
23.5531
1079
23.5528
1039
23.5525
1113
23.5522
1091
23.5519
1149
23.5516
1064
23.5513
1089
23.551
1140
23.5507
1123
23.5504
1105
23.5501
1070
23.5498
1104
23.5495
1067
23.5492
1038
23.5489
1100
23.5486
1073
23.5483
1056
23.548
1107
23.5477
1069
23.5474
1055
23.5471
1043
23.5468
1141
23.5465
1087
23.5462
1161
23.5459
1132
23.5456
1124
23.5453
1086
23.545
1098
23.5447
1061
23.5444
1112
23.5441
1143
23.5438
1110
23.5435
1115
23.5432
Mn 2p 5
-0.7 V vs 1 bar O2
2024
12
22
0
0
0
0
25
Casa Info Follows
0
0
1
CASA region (*Mn 2p*) (*Shirley*) 837.36227 849.79989 15.1619 11 1 1 0 -450 0 0 (*Mn 2p*) 54.938 0 13.91
13
CASA comp (*Mn 2p 3+ A*) (*LA(50)*) Area 3812.7857 1e-020 129718.49 -1 1 MFWHM 1.6 1.6 1.6 -1 1 Position 846.02823 840.48813 849.78633 -1 1 RSF 15.1619 MASS 54.938 INDEX 1 (*Mn 2p*) CONST (**) UNCORRECTEDRSF 13.91
CASA comp (*Mn 2p 3+ B*) (*LA(50)*) Area 3812.7857 1e-020 28704 0 1 MFWHM 1.6 2.23 2.23 0 1 Position 845.32823 0 0 0 -0.7 RSF 15.1619 MASS 54.938 INDEX 1 (*Mn 2p*) CONST (**) UNCORRECTEDRSF 13.91
CASA comp (*Mn 2p 3+ C*) (*LA(50)*) Area 4415.2059 1e-020 30032.068 0 1.158 MFWHM 1.6 2.9 2.9 0 1 Position 844.51823 0 0 0 -1.51 RSF 15.1619 MASS 54.938 INDEX 1 (*Mn 2p*) CONST (**) UNCORRECTEDRSF 13.91
CASA comp (*Mn 2p 3+ D*) (*LA(50)*) Area 2783.3336 1e-020 117392 0 0.73 MFWHM 1.6 0.31666667 7.9166667 0 1 Position 843.49823 0 0 0 -2.53 RSF 15.1619 MASS 54.938 INDEX 1 (*Mn 2p*) CONST (**) UNCORRECTEDRSF 13.91
CASA comp (*Mn 2p 3+ E*) (*LA(50)*) Area 1063.7672 1e-020 117392 0 0.279 MFWHM 1.6 0.31666667 7.9166667 0 1 Position 842.12823 0 0 0 -3.9 RSF 15.1619 MASS 54.938 INDEX 1 (*Mn 2p*) CONST (**) UNCORRECTEDRSF 13.91
CASA comp (*Mn 2p 2+ A*) (*GL(30)*) Area 1e-020 1e-020 139656 -1 1 MFWHM 1.2 1.2 1.2 -1 1 Position 846.07823 0 0 0 0.05 RSF 15.1619 MASS 54.938 INDEX 2 (*Mn 2p*) CONST (**) UNCORRECTEDRSF 13.91
CASA comp (*Mn 2p 2+ B*) (*GL(30)*) Area 7.5e-021 1e-020 139656 5 0.75 MFWHM 1.2 0.4 10 5 1 Position 845.22323 0 0 0 -0.805 RSF 15.1619 MASS 54.938 INDEX 2 (*Mn 2p*) CONST (**) UNCORRECTEDRSF 13.91
CASA comp (*Mn 2p 2+ C*) (*GL(30)*) Area 6e-021 1e-020 139656 5 0.6 MFWHM 1.2 0.4 10 5 1 Position 844.57823 0 0 0 -1.45 RSF 15.1619 MASS 54.938 INDEX 2 (*Mn 2p*) CONST (**) UNCORRECTEDRSF 13.91
CASA comp (*Mn 2p 2+ D*) (*GL(30)*) Area 4e-021 1e-020 139656 5 0.4 MFWHM 1.2 0.4 10 5 1 Position 843.67823 0 0 0 -2.35 RSF 15.1619 MASS 54.938 INDEX 2 (*Mn 2p*) CONST (**) UNCORRECTEDRSF 13.91
CASA comp (*Mn 2p 2+ E*) (*GL(30)*) Area 2e-021 1e-020 139656 5 0.2 MFWHM 1.2 0.4 10 5 1 Position 842.47823 0 0 0 -3.55 RSF 15.1619 MASS 54.938 INDEX 2 (*Mn 2p*) CONST (**) UNCORRECTEDRSF 13.91
CASA comp (*Mn 2p 2+ F*) (*GL(30)*) Area 8e-022 1e-020 139656 5 0.08 MFWHM 1.67 1.67 1.67 -1 1 Position 841.22823 0 0 0 -4.8 RSF 15.1619 MASS 54.938 INDEX 2 (*Mn 2p*) CONST (**) UNCORRECTEDRSF 13.91
CASA comp (*Mn 2p 2+ G*) (*GL(30)*) Area 3.2e-021 1e-020 133078 5 0.32 MFWHM 2.69 2.69 2.69 -1 1 Position 839.19823 0 0 0 -6.83 RSF 15.1619 MASS 54.938 INDEX 2 (*Mn 2p*) CONST (**) UNCORRECTEDRSF 13.91
CASA comp (*Mn 2p 2+ H*) (*GL(30)*) Area 3.9e-022 1e-020 131514 5 0.039 MFWHM 1.47 1.47 1.47 -1 1 Position 847.72823 0 0 0 1.7 RSF 15.1619 MASS 54.938 INDEX 2 (*Mn 2p*) CONST (**) UNCORRECTEDRSF 13.91
20241221_WB035_2_105_3_steps_400mV_003302.vms Dir:C:\Users\Stani\ownCloud\XPS\2024_12_21\BAEBS_02\
20241221_WB035_2.(sample: unk).(3, steps_400mV).(acq: unk)
( 0.028686 m , -0.000602 m , 0.169483 m ) Angle: 45.0062 degrees , -0.1 degrees
20241221_WB035_2
1
3
XPS
2
0
Al
1486.6
52.97
200
200
1e+037
1e+037
FAT
27
1e+037
4.433
1e+037
1e+037
1e+037
1e+037
1e+037
Mn
2p
-1
Kinetic Energy
eV
816.6
0.05
2
Intensity
d
Transmission
d
pulse counting
0.48
1
1e+037
1e+037
1e+037
1e+037
4
ESCAPE DEPTH TYPE
d
0
PHI_AtomicNumber
d
25
MFP Exponent
d
0
PROPAGATION_CONVERGED
d
1
1602
0
1
0
1
2544
24.3993
2530
24.399
2569
24.3987
2495
24.3984
2530
24.3981
2496
24.3979
2507
24.3976
2428
24.3973
2517
24.397
2465
24.3967
2490
24.3965
2473
24.3962
2418
24.3959
2475
24.3956
2470
24.3953
2519
24.3951
2467
24.3948
2453
24.3945
2598
24.3942
2500
24.3939
2520
24.3937
2521
24.3934
2492
24.3931
2519
24.3928
2467
24.3925
2467
24.3923
2479
24.392
2421
24.3917
2458
24.3914
2513
24.3911
2555
24.3909
2540
24.3906
2457
24.3903
2530
24.39
2553
24.3897
2392
24.3895
2501
24.3892
2496
24.3889
2460
24.3886
2484
24.3883
2473
24.3881
2500
24.3878
2385
24.3875
2507
24.3872
2499
24.3869
2551
24.3867
2566
24.3864
2518
24.3861
2501
24.3858
2524
24.3855
2591
24.3853
2506
24.385
2661
24.3847
2484
24.3844
2517
24.3841
2451
24.3839
2568
24.3836
2459
24.3833
2496
24.383
2491
24.3827
2498
24.3825
2494
24.3822
2441
24.3819
2578
24.3816
2528
24.3813
2513
24.3811
2423
24.3808
2521
24.3805
2551
24.3802
2424
24.3799
2596
24.3797
2486
24.3794
2487
24.3791
2551
24.3788
2530
24.3785
2517
24.3783
2609
24.378
2551
24.3777
2535
24.3774
2504
24.3771
2544
24.3768
2603
24.3766
2547
24.3763
2572
24.376
2502
24.3757
2516
24.3754
2514
24.3752
2603
24.3749
2499
24.3746
2534
24.3743
2572
24.374
2600
24.3738
2516
24.3735
2607
24.3732
2599
24.3729
2532
24.3726
2607
24.3724
2535
24.3721
2537
24.3718
2514
24.3715
2590
24.3712
2528
24.371
2582
24.3707
2490
24.3704
2605
24.3701
2479
24.3698
2536
24.3696
2449
24.3693
2588
24.369
2565
24.3687
2531
24.3684
2526
24.3682
2526
24.3679
2538
24.3676
2515
24.3673
2461
24.367
2501
24.3667
2515
24.3665
2410
24.3662
2574
24.3659
2596
24.3656
2633
24.3653
2628
24.3651
2589
24.3648
2587
24.3645
2502
24.3642
2617
24.3639
2646
24.3637
2443
24.3634
2571
24.3631
2511
24.3628
2508
24.3625
2454
24.3623
2625
24.362
2641
24.3617
2643
24.3614
2560
24.3611
2540
24.3609
2506
24.3606
2505
24.3603
2494
24.36
2510
24.3597
2508
24.3594
2583
24.3592
2548
24.3589
2475
24.3586
2519
24.3583
2548
24.358
2510
24.3578
2539
24.3575
2517
24.3572
2480
24.3569
2537
24.3566
2515
24.3564
2481
24.3561
2534
24.3558
2465
24.3555
2556
24.3552
2521
24.3549
2530
24.3547
2605
24.3544
2512
24.3541
2508
24.3538
2519
24.3535
2477
24.3533
2440
24.353
2419
24.3527
2533
24.3524
2462
24.3521
2501
24.3519
2509
24.3516
2434
24.3513
2532
24.351
2510
24.3507
2471
24.3504
2492
24.3502
2416
24.3499
2389
24.3496
2500
24.3493
2422
24.349
2436
24.3488
2430
24.3485
2324
24.3482
2394
24.3479
2515
24.3476
2473
24.3474
2392
24.3471
2398
24.3468
2450
24.3465
2467
24.3462
2489
24.3459
2397
24.3457
2491
24.3454
2508
24.3451
2452
24.3448
2439
24.3445
2484
24.3443
2461
24.344
2476
24.3437
2455
24.3434
2452
24.3431
2453
24.3429
2363
24.3426
2343
24.3423
2441
24.342
2430
24.3417
2400
24.3414
2479
24.3412
2356
24.3409
2437
24.3406
2469
24.3403
2419
24.34
2486
24.3398
2470
24.3395
2419
24.3392
2462
24.3389
2449
24.3386
2545
24.3383
2439
24.3381
2511
24.3378
2481
24.3375
2511
24.3372
2538
24.3369
2482
24.3367
2430
24.3364
2460
24.3361
2504
24.3358
2494
24.3355
2492
24.3352
2517
24.335
2382
24.3347
2554
24.3344
2519
24.3341
2488
24.3338
2567
24.3336
2585
24.3333
2528
24.333
2489
24.3327
2536
24.3324
2484
24.3321
2557
24.3319
2672
24.3316
2475
24.3313
2547
24.331
2587
24.3307
2652
24.3305
2588
24.3302
2568
24.3299
2584
24.3296
2533
24.3293
2544
24.329
2602
24.3288
2654
24.3285
2667
24.3282
2538
24.3279
2615
24.3276
2531
24.3274
2593
24.3271
2658
24.3268
2672
24.3265
2601
24.3262
2656
24.3259
2581
24.3257
2643
24.3254
2546
24.3251
2703
24.3248
2699
24.3245
2746
24.3243
2754
24.324
2691
24.3237
2739
24.3234
2688
24.3231
2728
24.3228
2720
24.3226
2803
24.3223
2788
24.322
2749
24.3217
2684
24.3214
2799
24.3212
2865
24.3209
2805
24.3206
2834
24.3203
2859
24.32
2904
24.3197
2852
24.3195
2892
24.3192
2895
24.3189
2925
24.3186
2956
24.3183
2967
24.318
2962
24.3178
2972
24.3175
2928
24.3172
3047
24.3169
3052
24.3166
2993
24.3164
2928
24.3161
3086
24.3158
3039
24.3155
3144
24.3152
3148
24.3149
3058
24.3147
3084
24.3144
3181
24.3141
3187
24.3138
3200
24.3135
3121
24.3132
3182
24.313
3179
24.3127
3281
24.3124
3183
24.3121
3215
24.3118
3355
24.3116
3300
24.3113
3463
24.311
3390
24.3107
3354
24.3104
3446
24.3101
3507
24.3099
3559
24.3096
3339
24.3093
3404
24.309
3412
24.3087
3577
24.3084
3472
24.3082
3582
24.3079
3496
24.3076
3527
24.3073
3601
24.307
3474
24.3068
3527
24.3065
3673
24.3062
3569
24.3059
3565
24.3056
3572
24.3053
3665
24.3051
3581
24.3048
3591
24.3045
3577
24.3042
3497
24.3039
3538
24.3036
3553
24.3034
3560
24.3031
3491
24.3028
3450
24.3025
3454
24.3022
3466
24.3019
3412
24.3017
3403
24.3014
3372
24.3011
3325
24.3008
3307
24.3005
3371
24.3003
3333
24.3
3344
24.2997
3236
24.2994
3181
24.2991
3112
24.2988
3122
24.2986
3123
24.2983
3146
24.298
3022
24.2977
3136
24.2974
3035
24.2971
2967
24.2969
2976
24.2966
2854
24.2963
2999
24.296
2868
24.2957
2833
24.2954
2896
24.2952
2881
24.2949
2697
24.2946
2876
24.2943
2737
24.294
2655
24.2937
2672
24.2935
2600
24.2932
2689
24.2929
2684
24.2926
2655
24.2923
2624
24.292
2565
24.2918
2649
24.2915
2575
24.2912
2621
24.2909
2553
24.2906
2491
24.2903
2569
24.2901
2496
24.2898
2477
24.2895
2497
24.2892
2609
24.2889
2382
24.2886
2497
24.2884
2482
24.2881
2458
24.2878
2475
24.2875
2475
24.2872
2435
24.287
2512
24.2867
2315
24.2864
2407
24.2861
2331
24.2858
2349
24.2855
2449
24.2853
2398
24.285
2360
24.2847
2405
24.2844
2259
24.2841
2385
24.2838
2314
24.2836
2385
24.2833
2388
24.283
2384
24.2827
2449
24.2824
2507
24.2821
2295
24.2819
2368
24.2816
2343
24.2813
2365
24.281
2379
24.2807
2382
24.2804
2298
24.2802
2344
24.2799
2388
24.2796
2323
24.2793
2276
24.279
2280
24.2787
2319
24.2785
2346
24.2782
2215
24.2779
2416
24.2776
2263
24.2773
2277
24.277
2307
24.2768
2288
24.2765
2341
24.2762
2431
24.2759
2414
24.2756
2381
24.2753
2364
24.275
2332
24.2748
2398
24.2745
2326
24.2742
2333
24.2739
2397
24.2736
2392
24.2733
2380
24.2731
2332
24.2728
2328
24.2725
2386
24.2722
2347
24.2719
2357
24.2716
2388
24.2714
2450
24.2711
2326
24.2708
2366
24.2705
2440
24.2702
2375
24.2699
2313
24.2697
2410
24.2694
2273
24.2691
2342
24.2688
2385
24.2685
2414
24.2682
2359
24.268
2402
24.2677
2330
24.2674
2385
24.2671
2385
24.2668
2405
24.2665
2485
24.2663
2480
24.266
2467
24.2657
2466
24.2654
2444
24.2651
2410
24.2648
2428
24.2646
2405
24.2643
2495
24.264
2499
24.2637
2529
24.2634
2485
24.2631
2512
24.2628
2413
24.2626
2483
24.2623
2524
24.262
2557
24.2617
2553
24.2614
2585
24.2611
2565
24.2609
2576
24.2606
2537
24.2603
2634
24.26
2585
24.2597
2649
24.2594
2532
24.2592
2675
24.2589
2592
24.2586
2681
24.2583
2701
24.258
2622
24.2577
2708
24.2575
2735
24.2572
2609
24.2569
2763
24.2566
2800
24.2563
2840
24.256
2825
24.2558
2730
24.2555
2914
24.2552
2820
24.2549
2854
24.2546
2786
24.2543
2975
24.254
2911
24.2538
2870
24.2535
3024
24.2532
2951
24.2529
3034
24.2526
2914
24.2523
3037
24.2521
3121
24.2518
3129
24.2515
3122
24.2512
3169
24.2509
3117
24.2506
3241
24.2504
3226
24.2501
3177
24.2498
3288
24.2495
3287
24.2492
3248
24.2489
3274
24.2486
3516
24.2484
3519
24.2481
3452
24.2478
3408
24.2475
3521
24.2472
3417
24.2469
3464
24.2467
3696
24.2464
3597
24.2461
3710
24.2458
3611
24.2455
3617
24.2452
3624
24.2449
3805
24.2447
3796
24.2444
3888
24.2441
3871
24.2438
3891
24.2435
3924
24.2432
3922
24.243
3968
24.2427
3967
24.2424
4154
24.2421
3911
24.2418
4064
24.2415
4148
24.2413
4141
24.241
4099
24.2407
4146
24.2404
4101
24.2401
4081
24.2398
4075
24.2395
4146
24.2393
4136
24.239
4218
24.2387
4036
24.2384
4033
24.2381
4066
24.2378
4153
24.2376
3922
24.2373
4041
24.237
3938
24.2367
3950
24.2364
3926
24.2361
3950
24.2358
3986
24.2356
3801
24.2353
3939
24.235
3726
24.2347
3764
24.2344
3666
24.2341
3813
24.2339
3694
24.2336
3628
24.2333
3629
24.233
3441
24.2327
3419
24.2324
3331
24.2321
3305
24.2319
3266
24.2316
3144
24.2313
3228
24.231
2951
24.2307
2937
24.2304
2869
24.2301
2844
24.2299
2739
24.2296
2644
24.2293
2609
24.229
2570
24.2287
2466
24.2284
2560
24.2282
2445
24.2279
2315
24.2276
2272
24.2273
2224
24.227
2203
24.2267
2148
24.2264
2130
24.2262
2145
24.2259
2140
24.2256
2104
24.2253
2012
24.225
2020
24.2247
1978
24.2244
1905
24.2242
2044
24.2239
1894
24.2236
1897
24.2233
2014
24.223
1881
24.2227
1855
24.2225
1761
24.2222
1853
24.2219
1810
24.2216
1791
24.2213
1837
24.221
1818
24.2207
1848
24.2205
1788
24.2202
1731
24.2199
1799
24.2196
1749
24.2193
1751
24.219
1887
24.2187
1792
24.2185
1810
24.2182
1819
24.2179
1770
24.2176
1772
24.2173
1773
24.217
1771
24.2168
1796
24.2165
1764
24.2162
1756
24.2159
1799
24.2156
1758
24.2153
1822
24.215
1836
24.2148
1734
24.2145
1693
24.2142
1735
24.2139
1761
24.2136
1756
24.2133
1812
24.213
1803
24.2128
1758
24.2125
1754
24.2122
1806
24.2119
1762
24.2116
1738
24.2113
1677
24.211
1679
24.2108
1776
24.2105
1732
24.2102
1835
24.2099
1730
24.2096
1725
24.2093
1827
24.209
1761
24.2088
1799
24.2085
1793
24.2082
1784
24.2079
1751
24.2076
1784
24.2073
1772
24.207
1761
24.2068
1716
24.2065
1782
24.2062
1760
24.2059
1802
24.2056
1728
24.2053
1790
24.2051
1817
24.2048
1695
24.2045
1751
24.2042
1703
24.2039
1705
24.2036
1741
24.2033
1756
24.2031
1867
24.2028
1692
24.2025
1793
24.2022
1800
24.2019
1776
24.2016
1758
24.2013
1751
24.2011
1782
24.2008
1733
24.2005
1741
24.2002
1787
24.1999
1764
24.1996
1713
24.1993
1752
24.1991
1772
24.1988
1745
24.1985
1769
24.1982
1768
24.1979
1771
24.1976
1764
24.1973
1753
24.1971
1696
24.1968
1741
24.1965
1748
24.1962
1755
24.1959
1825
24.1956
1801
24.1953
1720
24.1951
1734
24.1948
1796
24.1945
1721
24.1942
1828
24.1939
1732
24.1936
1727
24.1933
1757
24.193
1742
24.1928
1732
24.1925
1829
24.1922
1795
24.1919
1767
24.1916
1742
24.1913
1781
24.191
1711
24.1908
1729
24.1905
1767
24.1902
1712
24.1899
1736
24.1896
1748
24.1893
1712
24.189
1880
24.1888
1731
24.1885
1706
24.1882
1794
24.1879
1841
24.1876
1778
24.1873
1754
24.187
1756
24.1868
1743
24.1865
1830
24.1862
1799
24.1859
1728
24.1856
1717
24.1853
1733
24.185
1675
24.1848
1752
24.1845
1780
24.1842
1779
24.1839
1872
24.1836
1790
24.1833
1748
24.183
1795
24.1828
1763
24.1825
1797
24.1822
1738
24.1819
1798
24.1816
1761
24.1813
1748
24.181
1724
24.1807
1770
24.1805
1761
24.1802
1685
24.1799
1719
24.1796
1719
24.1793
1744
24.179
1835
24.1787
1771
24.1785
1656
24.1782
1707
24.1779
1759
24.1776
1702
24.1773
1835
24.177
1712
24.1767
1830
24.1765
1789
24.1762
1785
24.1759
1803
24.1756
1701
24.1753
1785
24.175
1708
24.1747
1735
24.1744
1732
24.1742
1688
24.1739
1709
24.1736
1873
24.1733
1791
24.173
1809
24.1727
La 3d 6
-0.7 V vs 1 bar O2
2024
12
22
0
0
0
0
11
Casa Info Follows
0
0
0
0
20241221_WB035_2_105_3_steps_400mV_003302.vms Dir:C:\Users\Stani\ownCloud\XPS\2024_12_21\BAEBS_02\
20241221_WB035_2.(sample: unk).(3, steps_400mV).(acq: unk)
( 0.028686 m , -0.000602 m , 0.169483 m ) Angle: 45.0062 degrees , -0.1 degrees
20241221_WB035_2
1
3
XPS
2
0
Al
1486.6
52.97
200
200
1e+037
1e+037
FAT
27
1e+037
4.433
1e+037
1e+037
1e+037
1e+037
1e+037
La
3d
-1
Kinetic Energy
eV
616.6
0.05
2
Intensity
d
Transmission
d
pulse counting
0.24
1
1e+037
1e+037
1e+037
1e+037
3
ESCAPE DEPTH TYPE
d
0
PHI_AtomicNumber
d
57
MFP Exponent
d
0
2002
0
1
0
1
2393
25.435
2410
25.4348
2397
25.4345
2335
25.4343
2435
25.4341
2315
25.4338
2476
25.4336
2413
25.4334
2480
25.4331
2453
25.4329
2373
25.4327
2366
25.4324
2308
25.4322
2365
25.432
2363
25.4317
2403
25.4315
2399
25.4313
2437
25.431
2519
25.4308
2376
25.4305
2421
25.4303
2473
25.4301
2304
25.4298
2400
25.4296
2400
25.4294
2508
25.4291
2451
25.4289
2420
25.4287
2446
25.4284
2417
25.4282
2482
25.428
2402
25.4277
2391
25.4275
2468
25.4273
2492
25.427
2351
25.4268
2483
25.4265
2446
25.4263
2500
25.4261
2403
25.4258
2578
25.4256
2515
25.4254
2557
25.4251
2510
25.4249
2450
25.4247
2457
25.4244
2535
25.4242
2529
25.424
2527
25.4237
2584
25.4235
2523
25.4232
2492
25.423
2459
25.4228
2480
25.4225
2461
25.4223
2450
25.4221
2463
25.4218
2538
25.4216
2502
25.4214
2478
25.4211
2519
25.4209
2587
25.4207
2502
25.4204
2450
25.4202
2466
25.4199
2611
25.4197
2472
25.4195
2553
25.4192
2534
25.419
2454
25.4188
2553
25.4185
2501
25.4183
2545
25.4181
2481
25.4178
2566
25.4176
2499
25.4173
2489
25.4171
2527
25.4169
2599
25.4166
2587
25.4164
2520
25.4162
2614
25.4159
2454
25.4157
2617
25.4155
2564
25.4152
2522
25.415
2556
25.4147
2586
25.4145
2622
25.4143
2550
25.414
2529
25.4138
2659
25.4136
2480
25.4133
2595
25.4131
2516
25.4129
2542
25.4126
2603
25.4124
2528
25.4122
2581
25.4119
2547
25.4117
2502
25.4114
2538
25.4112
2486
25.411
2644
25.4107
2607
25.4105
2600
25.4103
2556
25.41
2640
25.4098
2590
25.4095
2544
25.4093
2557
25.4091
2619
25.4088
2537
25.4086
2683
25.4084
2606
25.4081
2577
25.4079
2553
25.4077
2571
25.4074
2662
25.4072
2637
25.4069
2572
25.4067
2583
25.4065
2754
25.4062
2509
25.406
2621
25.4058
2602
25.4055
2677
25.4053
2629
25.4051
2578
25.4048
2626
25.4046
2583
25.4043
2651
25.4041
2549
25.4039
2668
25.4036
2505
25.4034
2595
25.4032
2622
25.4029
2585
25.4027
2622
25.4024
2498
25.4022
2616
25.402
2604
25.4017
2559
25.4015
2623
25.4013
2512
25.401
2612
25.4008
2595
25.4006
2590
25.4003
2642
25.4001
2586
25.3998
2481
25.3996
2597
25.3994
2495
25.3991
2634
25.3989
2511
25.3987
2616
25.3984
2568
25.3982
2576
25.3979
2591
25.3977
2598
25.3975
2625
25.3972
2431
25.397
2509
25.3968
2505
25.3965
2627
25.3963
2526
25.396
2558
25.3958
2460
25.3956
2513
25.3953
2415
25.3951
2529
25.3949
2439
25.3946
2538
25.3944
2520
25.3941
2390
25.3939
2464
25.3937
2514
25.3934
2503
25.3932
2471
25.393
2429
25.3927
2418
25.3925
2446
25.3922
2408
25.392
2455
25.3918
2455
25.3915
2563
25.3913
2532
25.3911
2381
25.3908
2521
25.3906
2515
25.3903
2528
25.3901
2464
25.3899
2499
25.3896
2449
25.3894
2489
25.3892
2502
25.3889
2410
25.3887
2408
25.3884
2470
25.3882
2433
25.388
2508
25.3877
2450
25.3875
2389
25.3873
2457
25.387
2384
25.3868
2418
25.3865
2378
25.3863
2391
25.3861
2473
25.3858
2458
25.3856
2393
25.3854
2423
25.3851
2372
25.3849
2440
25.3846
2409
25.3844
2318
25.3842
2427
25.3839
2383
25.3837
2400
25.3835
2395
25.3832
2368
25.383
2454
25.3827
2448
25.3825
2336
25.3823
2436
25.382
2277
25.3818
2358
25.3815
2433
25.3813
2362
25.3811
2355
25.3808
2451
25.3806
2456
25.3804
2393
25.3801
2453
25.3799
2294
25.3796
2389
25.3794
2421
25.3792
2315
25.3789
2409
25.3787
2360
25.3785
2425
25.3782
2392
25.378
2377
25.3777
2403
25.3775
2372
25.3773
2410
25.377
2344
25.3768
2344
25.3765
2431
25.3763
2383
25.3761
2472
25.3758
2334
25.3756
2366
25.3754
2387
25.3751
2390
25.3749
2460
25.3746
2536
25.3744
2396
25.3742
2452
25.3739
2376
25.3737
2487
25.3734
2445
25.3732
2404
25.373
2530
25.3727
2464
25.3725
2462
25.3723
2554
25.372
2419
25.3718
2433
25.3715
2526
25.3713
2563
25.3711
2559
25.3708
2500
25.3706
2625
25.3703
2588
25.3701
2541
25.3699
2544
25.3696
2628
25.3694
2724
25.3691
2737
25.3689
2698
25.3687
2710
25.3684
2580
25.3682
2802
25.368
2879
25.3677
2902
25.3675
2900
25.3672
2852
25.367
3025
25.3668
2997
25.3665
2976
25.3663
2996
25.366
3020
25.3658
3146
25.3656
3182
25.3653
3008
25.3651
3027
25.3648
3102
25.3646
3156
25.3644
3086
25.3641
3064
25.3639
3099
25.3637
3164
25.3634
3195
25.3632
3172
25.3629
3181
25.3627
3239
25.3625
3080
25.3622
3250
25.362
3114
25.3617
3067
25.3615
3158
25.3613
3062
25.361
3186
25.3608
3115
25.3605
3117
25.3603
3065
25.3601
2973
25.3598
3012
25.3596
2917
25.3593
3033
25.3591
2920
25.3589
2982
25.3586
2958
25.3584
2895
25.3581
2762
25.3579
2866
25.3577
2854
25.3574
2884
25.3572
2761
25.357
2844
25.3567
2848
25.3565
2848
25.3562
2785
25.356
2776
25.3558
2829
25.3555
2759
25.3553
2813
25.355
2684
25.3548
2714
25.3546
2670
25.3543
2695
25.3541
2728
25.3538
2731
25.3536
2716
25.3534
2734
25.3531
2772
25.3529
2676
25.3526
2707
25.3524
2639
25.3522
2762
25.3519
2697
25.3517
2744
25.3514
2808
25.3512
2768
25.351
2780
25.3507
2774
25.3505
2781
25.3502
2729
25.35
2723
25.3498
2790
25.3495
2719
25.3493
2801
25.349
2758
25.3488
2832
25.3486
2844
25.3483
2825
25.3481
2869
25.3478
2898
25.3476
2887
25.3474
2879
25.3471
2966
25.3469
2988
25.3466
2944
25.3464
2948
25.3462
2985
25.3459
3073
25.3457
3025
25.3454
3044
25.3452
3052
25.345
3072
25.3447
3065
25.3445
3215
25.3442
3188
25.344
3290
25.3438
3070
25.3435
3284
25.3433
3256
25.343
3284
25.3428
3277
25.3426
3298
25.3423
3273
25.3421
3272
25.3418
3317
25.3416
3305
25.3414
3289
25.3411
3265
25.3409
3235
25.3406
3184
25.3404
3035
25.3402
3122
25.3399
3086
25.3397
3075
25.3394
2892
25.3392
2967
25.339
2841
25.3387
2920
25.3385
2660
25.3382
2774
25.338
2747
25.3378
2595
25.3375
2541
25.3373
2480
25.337
2597
25.3368
2446
25.3366
2406
25.3363
2394
25.3361
2341
25.3358
2225
25.3356
2260
25.3353
2176
25.3351
2260
25.3349
2274
25.3346
2197
25.3344
2271
25.3341
2284
25.3339
2084
25.3337
2157
25.3334
2115
25.3332
2158
25.3329
2033
25.3327
2181
25.3325
2159
25.3322
2123
25.332
2119
25.3317
2063
25.3315
2177
25.3313
2106
25.331
2114
25.3308
2019
25.3305
2077
25.3303
2061
25.3301
2045
25.3298
2058
25.3296
2168
25.3293
2011
25.3291
2031
25.3288
2038
25.3286
2034
25.3284
1944
25.3281
2061
25.3279
2097
25.3276
2057
25.3274
2150
25.3272
2042
25.3269
2044
25.3267
1961
25.3264
2013
25.3262
2108
25.326
1990
25.3257
2064
25.3255
2018
25.3252
2049
25.325
1998
25.3247
1936
25.3245
2067
25.3243
1930
25.324
1971
25.3238
1938
25.3235
1996
25.3233
1926
25.3231
2008
25.3228
2044
25.3226
2018
25.3223
2004
25.3221
2056
25.3219
1920
25.3216
1992
25.3214
1944
25.3211
1917
25.3209
1917
25.3206
2050
25.3204
1991
25.3202
1984
25.3199
1962
25.3197
1921
25.3194
1915
25.3192
1966
25.319
1838
25.3187
1888
25.3185
1850
25.3182
1730
25.318
1913
25.3177
1845
25.3175
1846
25.3173
1874
25.317
1873
25.3168
1825
25.3165
1933
25.3163
1912
25.3161
1830
25.3158
1835
25.3156
1805
25.3153
1777
25.3151
1824
25.3148
1827
25.3146
1760
25.3144
1821
25.3141
1682
25.3139
1759
25.3136
1842
25.3134
1789
25.3132
1767
25.3129
1821
25.3127
1762
25.3124
1781
25.3122
1813
25.3119
1741
25.3117
1772
25.3115
1778
25.3112
1755
25.311
1680
25.3107
1728
25.3105
1767
25.3103
1729
25.31
1811
25.3098
1751
25.3095
1650
25.3093
1778
25.309
1682
25.3088
1713
25.3086
1740
25.3083
1702
25.3081
1653
25.3078
1665
25.3076
1788
25.3074
1716
25.3071
1733
25.3069
1681
25.3066
1649
25.3064
1672
25.3061
1738
25.3059
1708
25.3057
1768
25.3054
1688
25.3052
1722
25.3049
1722
25.3047
1676
25.3044
1742
25.3042
1753
25.304
1709
25.3037
1733
25.3035
1627
25.3032
1654
25.303
1705
25.3027
1692
25.3025
1580
25.3023
1635
25.302
1659
25.3018
1655
25.3015
1684
25.3013
1643
25.3011
1647
25.3008
1681
25.3006
1598
25.3003
1724
25.3001
1600
25.2998
1689
25.2996
1620
25.2994
1642
25.2991
1627
25.2989
1682
25.2986
1638
25.2984
1630
25.2981
1610
25.2979
1717
25.2977
1665
25.2974
1692
25.2972
1614
25.2969
1660
25.2967
1621
25.2964
1661
25.2962
1698
25.296
1678
25.2957
1688
25.2955
1720
25.2952
1694
25.295
1723
25.2947
1710
25.2945
1707
25.2943
1692
25.294
1747
25.2938
1677
25.2935
1727
25.2933
1729
25.293
1705
25.2928
1736
25.2926
1779
25.2923
1765
25.2921
1821
25.2918
1764
25.2916
1869
25.2913
1969
25.2911
1875
25.2909
1944
25.2906
1917
25.2904
1995
25.2901
2072
25.2899
2024
25.2896
2137
25.2894
2007
25.2892
2092
25.2889
2145
25.2887
2162
25.2884
2209
25.2882
2255
25.2879
2247
25.2877
2348
25.2875
2366
25.2872
2396
25.287
2489
25.2867
2458
25.2865
2542
25.2862
2665
25.286
2608
25.2858
2686
25.2855
2730
25.2853
2792
25.285
2833
25.2848
2775
25.2845
2787
25.2843
2866
25.284
3104
25.2838
3011
25.2836
2988
25.2833
2952
25.2831
2887
25.2828
2979
25.2826
2882
25.2823
3000
25.2821
2877
25.2819
2933
25.2816
2870
25.2814
2916
25.2811
2943
25.2809
2865
25.2806
2978
25.2804
2908
25.2802
2764
25.2799
2808
25.2797
2796
25.2794
2781
25.2792
2723
25.2789
2687
25.2787
2564
25.2784
2717
25.2782
2666
25.278
2674
25.2777
2543
25.2775
2497
25.2772
2636
25.277
2477
25.2767
2592
25.2765
2483
25.2763
2529
25.276
2470
25.2758
2459
25.2755
2367
25.2753
2433
25.275
2429
25.2748
2294
25.2745
2337
25.2743
2322
25.2741
2209
25.2738
2320
25.2736
2221
25.2733
2287
25.2731
2234
25.2728
2207
25.2726
2241
25.2724
2320
25.2721
2203
25.2719
2278
25.2716
2206
25.2714
2291
25.2711
2300
25.2709
2347
25.2706
2155
25.2704
2278
25.2702
2402
25.2699
2303
25.2697
2330
25.2694
2299
25.2692
2300
25.2689
2328
25.2687
2328
25.2684
2358
25.2682
2411
25.268
2336
25.2677
2377
25.2675
2434
25.2672
2322
25.267
2422
25.2667
2473
25.2665
2497
25.2662
2491
25.266
2549
25.2658
2627
25.2655
2643
25.2653
2629
25.265
2618
25.2648
2703
25.2645
2671
25.2643
2670
25.264
2749
25.2638
2702
25.2636
2738
25.2633
2731
25.2631
2856
25.2628
2861
25.2626
2838
25.2623
2970
25.2621
2955
25.2618
2974
25.2616
2984
25.2614
2963
25.2611
3020
25.2609
2953
25.2606
3022
25.2604
2990
25.2601
2924
25.2599
2962
25.2596
2934
25.2594
2908
25.2592
2843
25.2589
2820
25.2587
2812
25.2584
2754
25.2582
2631
25.2579
2447
25.2577
2499
25.2574
2405
25.2572
2289
25.257
2225
25.2567
2236
25.2565
2094
25.2562
2015
25.256
2027
25.2557
1964
25.2555
1964
25.2552
1908
25.255
1761
25.2548
1787
25.2545
1642
25.2543
1627
25.254
1603
25.2538
1602
25.2535
1559
25.2533
1447
25.253
1495
25.2528
1450
25.2525
1453
25.2523
1436
25.2521
1424
25.2518
1460
25.2516
1365
25.2513
1350
25.2511
1381
25.2508
1275
25.2506
1387
25.2503
1327
25.2501
1247
25.2499
1340
25.2496
1294
25.2494
1267
25.2491
1272
25.2489
1289
25.2486
1265
25.2484
1252
25.2481
1281
25.2479
1178
25.2476
1230
25.2474
1222
25.2472
1267
25.2469
1237
25.2467
1245
25.2464
1204
25.2462
1249
25.2459
1237
25.2457
1229
25.2454
1239
25.2452
1229
25.2449
1165
25.2447
1251
25.2445
1254
25.2442
1259
25.244
1214
25.2437
1212
25.2435
1185
25.2432
1207
25.243
1153
25.2427
1225
25.2425
1222
25.2422
1246
25.242
1227
25.2418
1197
25.2415
1116
25.2413
1145
25.241
1141
25.2408
1206
25.2405
1146
25.2403
1180
25.24
1194
25.2398
1168
25.2395
1143
25.2393
1141
25.2391
1187
25.2388
1181
25.2386
1184
25.2383
1200
25.2381
1232
25.2378
1175
25.2376
1142
25.2373
1201
25.2371
1144
25.2368
1287
25.2366
1172
25.2364
1200
25.2361
1202
25.2359
1199
25.2356
1148
25.2354
1196
25.2351
1173
25.2349
1213
25.2346
1145
25.2344
1193
25.2341
1188
25.2339
1199
25.2336
1153
25.2334
1166
25.2332
1102
25.2329
1168
25.2327
1132
25.2324
1140
25.2322
1182
25.2319
1223
25.2317
1143
25.2314
1170
25.2312
1201
25.2309
1157
25.2307
1199
25.2304
1187
25.2302
1159
25.23
1214
25.2297
1221
25.2295
1184
25.2292
1165
25.229
1148
25.2287
1153
25.2285
1160
25.2282
1170
25.228
1165
25.2277
1090
25.2275
1134
25.2272
1156
25.227
1168
25.2268
1148
25.2265
1139
25.2263
1158
25.226
1218
25.2258
1198
25.2255
1157
25.2253
1176
25.225
1185
25.2248
1209
25.2245
1153
25.2243
1117
25.224
1170
25.2238
1162
25.2236
1129
25.2233
1185
25.2231
1138
25.2228
1180
25.2226
1172
25.2223
1109
25.2221
1163
25.2218
1196
25.2216
1146
25.2213
1197
25.2211
1156
25.2208
1141
25.2206
1218
25.2203
1142
25.2201
1178
25.2199
1225
25.2196
1163
25.2194
1135
25.2191
1189
25.2189
1111
25.2186
1173
25.2184
1137
25.2181
1136
25.2179
1101
25.2176
1131
25.2174
1187
25.2171
1096
25.2169
1122
25.2166
1101
25.2164
1125
25.2162
1147
25.2159
1107
25.2157
1120
25.2154
1124
25.2152
1150
25.2149
1136
25.2147
1174
25.2144
1119
25.2142
1127
25.2139
1135
25.2137
1152
25.2134
1207
25.2132
1101
25.2129
1182
25.2127
1150
25.2125
1181
25.2122
1198
25.212
1169
25.2117
1132
25.2115
1146
25.2112
1188
25.211
1197
25.2107
1209
25.2105
1185
25.2102
1154
25.21
1123
25.2097
1139
25.2095
1143
25.2092
1208
25.209
1139
25.2087
1175
25.2085
1194
25.2082
1172
25.208
1136
25.2078
1199
25.2075
1161
25.2073
1197
25.207
1138
25.2068
1154
25.2065
1207
25.2063
1151
25.206
1188
25.2058
1148
25.2055
1186
25.2053
1201
25.205
1183
25.2048
1122
25.2045
1126
25.2043
1146
25.204
1152
25.2038
1156
25.2035
1204
25.2033
1196
25.2031
1162
25.2028
1136
25.2026
1180
25.2023
1141
25.2021
1178
25.2018
1166
25.2016
1138
25.2013
1137
25.2011
1143
25.2008
1170
25.2006
1136
25.2003
1090
25.2001
1136
25.1998
1229
25.1996
1139
25.1993
1146
25.1991
1153
25.1988
1150
25.1986
1198
25.1984
1190
25.1981
1151
25.1979
1171
25.1976
1148
25.1974
1171
25.1971
1113
25.1969
1145
25.1966
1135
25.1964
1150
25.1961
1148
25.1959
1202
25.1956
1149
25.1954
1231
25.1951
1274
25.1949
1153
25.1946
1254
25.1944
1122
25.1941
1228
25.1939
1150
25.1936
1200
25.1934
Survey 1
-0.8 V vs 1 bar O2
2024
12
22
0
0
0
0
11
Casa Info Follows
0
0
0
0
20241221_WB035_2_106_4_steps_300mV_010625.vms Dir:C:\Users\Stani\ownCloud\XPS\2024_12_21\BAEBS_02\
20241221_WB035_2.(sample: unk).(4, steps_300mV).(acq: unk)
( 0.028686 m , -0.000602 m , 0.169483 m ) Angle: 45.0062 degrees , -0.1 degrees
20241221_WB035_2
1
4
XPS
3
0
Al
1486.6
52.97
200
200
1e+037
1e+037
FAT
140
1e+037
4.433
1e+037
1e+037
1e+037
1e+037
1e+037
Survey

-1
Kinetic Energy
eV
286.6
0.25
2
Intensity
d
Transmission
d
pulse counting
0.08
1
1e+037
1e+037
1e+037
1e+037
3
ESCAPE DEPTH TYPE
d
0
PHI_AtomicNumber
d
111
MFP Exponent
d
0
9602
0
1
0
1
3229
139.93
3314
139.929
3300
139.929
3216
139.929
3278
139.929
3274
139.929
3289
139.929
3357
139.929
3383
139.929
3337
139.929
3361
139.928
3248
139.928
3268
139.928
3232
139.928
3333
139.928
3207
139.928
3340
139.928
3236
139.928
3257
139.927
3301
139.927
3419
139.927
3370
139.927
3367
139.927
3339
139.927
3338
139.927
3395
139.927
3322
139.926
3299
139.926
3331
139.926
3357
139.926
3271
139.926
3300
139.926
3355
139.926
3257
139.926
3315
139.925
3305
139.925
3259
139.925
3405
139.925
3415
139.925
3271
139.925
3454
139.925
3339
139.924
3430
139.924
3274
139.924
3505
139.924
3304
139.924
3432
139.924
3396
139.924
3438
139.924
3344
139.923
3329
139.923
3364
139.923
3267
139.923
3345
139.923
3334
139.923
3300
139.923
3325
139.923
3391
139.922
3350
139.922
3272
139.922
3383
139.922
3324
139.922
3307
139.922
3355
139.922
3358
139.922
3432
139.921
3409
139.921
3313
139.921
3334
139.921
3360
139.921
3301
139.921
3311
139.921
3439
139.921
3208
139.92
3342
139.92
3421
139.92
3349
139.92
3353
139.92
3407
139.92
3429
139.92
3278
139.919
3398
139.919
3243
139.919
3470
139.919
3329
139.919
3382
139.919
3367
139.919
3500
139.919
3446
139.918
3369
139.918
3423
139.918
3348
139.918
3378
139.918
3374
139.918
3464
139.918
3345
139.917
3361
139.917
3262
139.917
3348
139.917
3387
139.917
3373
139.917
3509
139.917
3504
139.917
3341
139.916
3498
139.916
3491
139.916
3409
139.916
3374
139.916
3425
139.916
3426
139.916
3365
139.915
3348
139.915
3397
139.915
3439
139.915
3487
139.915
3453
139.915
3361
139.915
3409
139.915
3422
139.914
3439
139.914
3456
139.914
3434
139.914
3454
139.914
3492
139.914
3598
139.914
3366
139.913
3514
139.913
3422
139.913
3503
139.913
3541
139.913
3583
139.913
3448
139.913
3410
139.912
3527
139.912
3491
139.912
3461
139.912
3309
139.912
3471
139.912
3430
139.912
3551
139.912
3440
139.911
3603
139.911
3555
139.911
3466
139.911
3546
139.911
3522
139.911
3453
139.911
3512
139.91
3475
139.91
3478
139.91
3436
139.91
3525
139.91
3566
139.91
3512
139.91
3495
139.909
3550
139.909
3450
139.909
3511
139.909
3547
139.909
3459
139.909
3494
139.909
3523
139.908
3552
139.908
3516
139.908
3508
139.908
3411
139.908
3573
139.908
3603
139.908
3561
139.907
3601
139.907
3512
139.907
3641
139.907
3585
139.907
3546
139.907
3600
139.907
3537
139.907
3501
139.906
3538
139.906
3569
139.906
3532
139.906
3555
139.906
3505
139.906
3613
139.906
3367
139.905
3542
139.905
3459
139.905
3580
139.905
3590
139.905
3426
139.905
3573
139.905
3564
139.904
3440
139.904
3570
139.904
3469
139.904
3568
139.904
3590
139.904
3649
139.904
3505
139.903
3598
139.903
3524
139.903
3618
139.903
3620
139.903
3605
139.903
3544
139.903
3512
139.902
3621
139.902
3542
139.902
3689
139.902
3720
139.902
3603
139.902
3608
139.901
3582
139.901
3543
139.901
3654
139.901
3650
139.901
3553
139.901
3544
139.901
3517
139.9
3657
139.9
3686
139.9
3692
139.9
3470
139.9
3568
139.9
3554
139.9
3679
139.899
3608
139.899
3606
139.899
3590
139.899
3711
139.899
3646
139.899
3657
139.899
3642
139.898
3648
139.898
3833
139.898
3699
139.898
3605
139.898
3607
139.898
3638
139.898
3693
139.897
3651
139.897
3711
139.897
3648
139.897
3737
139.897
3705
139.897
3749
139.896
3747
139.896
3685
139.896
3680
139.896
3722
139.896
3725
139.896
3747
139.896
3635
139.895
3747
139.895
3703
139.895
3760
139.895
3682
139.895
3720
139.895
3674
139.895
3762
139.894
3729
139.894
3693
139.894
3778
139.894
3795
139.894
3666
139.894
3738
139.893
3768
139.893
3824
139.893
3815
139.893
3691
139.893
3785
139.893
3888
139.893
3854
139.892
3819
139.892
3895
139.892
3912
139.892
3956
139.892
3891
139.892
3909
139.892
3964
139.891
4109
139.891
3936
139.891
3979
139.891
3994
139.891
4117
139.891
4011
139.89
4051
139.89
3983
139.89
3962
139.89
3980
139.89
3992
139.89
3959
139.89
4056
139.889
4014
139.889
3994
139.889
3973
139.889
3926
139.889
4048
139.889
4042
139.888
3956
139.888
3979
139.888
3994
139.888
3908
139.888
3888
139.888
3955
139.888
3906
139.887
3868
139.887
3836
139.887
3796
139.887
3893
139.887
3821
139.887
3827
139.886
3873
139.886
3881
139.886
3776
139.886
3773
139.886
3771
139.886
3750
139.886
3870
139.885
3783
139.885
3802
139.885
3809
139.885
3700
139.885
3734
139.885
3697
139.884
3800
139.884
3749
139.884
3689
139.884
3787
139.884
3773
139.884
3734
139.883
3750
139.883
3775
139.883
3745
139.883
3660
139.883
3751
139.883
3944
139.883
3723
139.882
3832
139.882
3765
139.882
3801
139.882
3760
139.882
3725
139.882
3713
139.881
3690
139.881
3827
139.881
3676
139.881
3807
139.881
3659
139.881
3723
139.88
3744
139.88
3761
139.88
3776
139.88
3678
139.88
3747
139.88
3772
139.879
3749
139.879
3781
139.879
3737
139.879
3866
139.879
3846
139.879
3766
139.879
3872
139.878
3810
139.878
3767
139.878
3836
139.878
3891
139.878
3689
139.878
3722
139.877
3745
139.877
3852
139.877
3860
139.877
3838
139.877
3689
139.877
3799
139.876
3765
139.876
3833
139.876
3810
139.876
3844
139.876
3792
139.876
3953
139.875
3760
139.875
3809
139.875
3869
139.875
3807
139.875
3783
139.875
3710
139.874
3839
139.874
3743
139.874
3832
139.874
3777
139.874
3831
139.874
3893
139.873
3774
139.873
3741
139.873
3849
139.873
3733
139.873
3806
139.873
3860
139.872
3886
139.872
3963
139.872
3867
139.872
3878
139.872
3806
139.872
3753
139.871
3874
139.871
3959
139.871
3923
139.871
3890
139.871
3889
139.871
3897
139.871
3991
139.87
4037
139.87
3906
139.87
3862
139.87
3907
139.87
3901
139.87
3967
139.869
3977
139.869
3866
139.869
3887
139.869
4070
139.869
3962
139.868
3855
139.868
3913
139.868
3903
139.868
3954
139.868
4025
139.868
3874
139.867
3907
139.867
3995
139.867
4023
139.867
3897
139.867
3987
139.867
3874
139.866
3978
139.866
4013
139.866
3898
139.866
3943
139.866
4022
139.866
3941
139.865
3925
139.865
3990
139.865
3942
139.865
3920
139.865
3965
139.865
3978
139.864
3995
139.864
4035
139.864
4033
139.864
3924
139.864
3956
139.864
3959
139.863
3907
139.863
3969
139.863
4059
139.863
4043
139.863
3963
139.863
3935
139.862
3882
139.862
3993
139.862
4020
139.862
4089
139.862
4039
139.862
4036
139.861
4061
139.861
4035
139.861
4056
139.861
3983
139.861
3957
139.861
4042
139.86
3945
139.86
3997
139.86
3999
139.86
3997
139.86
4024
139.859
4039
139.859
4056
139.859
4076
139.859
4030
139.859
4140
139.859
3987
139.858
4025
139.858
4045
139.858
4092
139.858
4034
139.858
4099
139.858
4097
139.857
4082
139.857
4136
139.857
4051
139.857
4108
139.857
4040
139.857
4116
139.856
3990
139.856
4166
139.856
4229
139.856
4181
139.856
4102
139.855
4105
139.855
4093
139.855
4156
139.855
4147
139.855
4219
139.855
4189
139.854
4122
139.854
4121
139.854
4076
139.854
3987
139.854
4185
139.854
4159
139.853
4121
139.853
4214
139.853
4213
139.853
4104
139.853
4296
139.852
4171
139.852
4182
139.852
4165
139.852
4072
139.852
4178
139.852
4106
139.851
4257
139.851
4169
139.851
4130
139.851
4291
139.851
4242
139.85
4179
139.85
4317
139.85
4158
139.85
4089
139.85
4203
139.85
4156
139.849
4152
139.849
4202
139.849
4360
139.849
4113
139.849
4226
139.849
4286
139.848
4242
139.848
4278
139.848
4241
139.848
4126
139.848
4225
139.847
4192
139.847
4287
139.847
4230
139.847
4283
139.847
4218
139.847
4235
139.846
4259
139.846
4311
139.846
4210
139.846
4230
139.846
4156
139.845
4245
139.845
4178
139.845
4285
139.845
4281
139.845
4241
139.845
4287
139.844
4276
139.844
4267
139.844
4390
139.844
4385
139.844
4398
139.843
4225
139.843
4256
139.843
4266
139.843
4321
139.843
4495
139.843
4330
139.842
4271
139.842
4351
139.842
4287
139.842
4372
139.842
4286
139.841
4225
139.841
4377
139.841
4375
139.841
4289
139.841
4359
139.841
4201
139.84
4300
139.84
4397
139.84
4481
139.84
4447
139.84
4398
139.839
4356
139.839
4313
139.839
4358
139.839
4527
139.839
4393
139.838
4364
139.838
4409
139.838
4345
139.838
4442
139.838
4365
139.838
4284
139.837
4444
139.837
4415
139.837
4450
139.837
4513
139.837
4352
139.836
4489
139.836
4261
139.836
4423
139.836
4364
139.836
4463
139.835
4287
139.835
4466
139.835
4459
139.835
4502
139.835
4495
139.835
4389
139.834
4421
139.834
4397
139.834
4455
139.834
4467
139.834
4332
139.833
4576
139.833
4400
139.833
4362
139.833
4411
139.833
4363
139.832
4607
139.832
4397
139.832
4585
139.832
4480
139.832
4534
139.832
4547
139.831
4494
139.831
4514
139.831
4497
139.831
4466
139.831
4496
139.83
4488
139.83
4489
139.83
4545
139.83
4453
139.83
4553
139.829
4516
139.829
4546
139.829
4627
139.829
4592
139.829
4597
139.828
4567
139.828
4572
139.828
4598
139.828
4540
139.828
4591
139.828
4477
139.827
4621
139.827
4477
139.827
4703
139.827
4458
139.827
4618
139.826
4518
139.826
4519
139.826
4674
139.826
4665
139.826
4531
139.825
4643
139.825
4588
139.825
4563
139.825
4588
139.825
4727
139.824
4671
139.824
4614
139.824
4568
139.824
4618
139.824
4675
139.823
4777
139.823
4771
139.823
4734
139.823
4669
139.823
4707
139.822
4658
139.822
4712
139.822
4571
139.822
4646
139.822
4553
139.822
4667
139.821
4622
139.821
4550
139.821
4808
139.821
4638
139.821
4788
139.82
4802
139.82
4699
139.82
4686
139.82
4711
139.82
4627
139.819
4663
139.819
4694
139.819
4681
139.819
4657
139.819
4565
139.818
4695
139.818
4823
139.818
4721
139.818
4704
139.818
4685
139.817
4719
139.817
4724
139.817
4610
139.817
4699
139.817
4667
139.816
4756
139.816
4739
139.816
4773
139.816
4635
139.816
4622
139.815
4691
139.815
4639
139.815
4692
139.815
4789
139.815
4818
139.814
4649
139.814
4780
139.814
4703
139.814
4637
139.814
4600
139.813
4703
139.813
4728
139.813
4635
139.813
4743
139.813
4663
139.812
4743
139.812
4739
139.812
4701
139.812
4793
139.812
4699
139.811
4707
139.811
4626
139.811
4869
139.811
4552
139.811
4855
139.81
4694
139.81
4825
139.81
4766
139.81
4688
139.81
4839
139.809
4831
139.809
4866
139.809
4706
139.809
4773
139.809
4870
139.808
4802
139.808
4823
139.808
4748
139.808
4850
139.808
4876
139.807
4823
139.807
4847
139.807
4875
139.807
4843
139.807
4900
139.806
4931
139.806
4923
139.806
4866
139.806
5058
139.806
4850
139.805
4926
139.805
4930
139.805
4905
139.805
4928
139.805
5038
139.804
4835
139.804
5067
139.804
4988
139.804
4995
139.804
4951
139.803
4948
139.803
5065
139.803
5050
139.803
5012
139.803
4996
139.802
4829
139.802
4979
139.802
4998
139.802
4821
139.801
4845
139.801
4940
139.801
5027
139.801
4945
139.801
4905
139.8
4861
139.8
4915
139.8
4899
139.8
4953
139.8
4990
139.799
4829
139.799
4939
139.799
4851
139.799
4819
139.799
4876
139.798
5047
139.798
4896
139.798
4914
139.798
4859
139.798
4973
139.797
4845
139.797
4813
139.797
4954
139.797
4924
139.797
5101
139.796
4986
139.796
4917
139.796
4956
139.796
5111
139.795
4872
139.795
4936
139.795
4967
139.795
4985
139.795
4947
139.794
5007
139.794
5068
139.794
5262
139.794
5105
139.794
5135
139.793
5241
139.793
5090
139.793
5165
139.793
5153
139.793
5220
139.792
5053
139.792
5144
139.792
5056
139.792
5112
139.791
5015
139.791
4930
139.791
4921
139.791
4928
139.791
4892
139.79
4923
139.79
4995
139.79
4966
139.79
4850
139.79
4871
139.789
4873
139.789
4903
139.789
4746
139.789
5008
139.789
4789
139.788
4991
139.788
4900
139.788
5011
139.788
4752
139.787
4893
139.787
4911
139.787
4885
139.787
4945
139.787
4816
139.786
4909
139.786
4907
139.786
4832
139.786
5011
139.786
4833
139.785
4822
139.785
4868
139.785
4851
139.785
4880
139.784
4855
139.784
4849
139.784
4907
139.784
4854
139.784
4972
139.783
4851
139.783
4958
139.783
4861
139.783
4829
139.783
4818
139.782
4751
139.782
4817
139.782
4976
139.782
4916
139.781
4890
139.781
4886
139.781
4915
139.781
5025
139.781
4974
139.78
5030
139.78
4947
139.78
4988
139.78
4971
139.78
4990
139.779
5005
139.779
4976
139.779
5101
139.779
5329
139.778
5171
139.778
5332
139.778
5308
139.778
5278
139.778
5397
139.777
5364
139.777
5483
139.777
5588
139.777
5641
139.776
5746
139.776
5703
139.776
5875
139.776
5811
139.776
6101
139.775
6067
139.775
6252
139.775
6292
139.775
6061
139.775
6249
139.774
5956
139.774
5790
139.774
5779
139.774
5579
139.773
5367
139.773
5311
139.773
5173
139.773
5127
139.773
4922
139.772
4977
139.772
5040
139.772
4859
139.772
4833
139.771
4919
139.771
4948
139.771
4847
139.771
4820
139.771
4857
139.77
4894
139.77
4839
139.77
4806
139.77
4811
139.769
4862
139.769
4795
139.769
4857
139.769
4726
139.769
4759
139.768
4779
139.768
4710
139.768
4824
139.768
4763
139.767
4725
139.767
4817
139.767
4782
139.767
4791
139.767
4616
139.766
4747
139.766
4673
139.766
4841
139.766
4706
139.765
4679
139.765
4705
139.765
4746
139.765
4861
139.765
4755
139.764
4757
139.764
4721
139.764
4719
139.764
4648
139.763
4768
139.763
4704
139.763
4482
139.763
4722
139.763
4605
139.762
4793
139.762
4805
139.762
4644
139.762
4642
139.761
4545
139.761
4701
139.761
4607
139.761
4864
139.76
4561
139.76
4689
139.76
4710
139.76
4755
139.76
4765
139.759
4679
139.759
4627
139.759
4711
139.759
4683
139.758
4694
139.758
4668
139.758
4587
139.758
4558
139.758
4536
139.757
4561
139.757
4489
139.757
4521
139.757
4528
139.756
4653
139.756
4612
139.756
4611
139.756
4699
139.755
4473
139.755
4459
139.755
4606
139.755
4504
139.755
4708
139.754
4538
139.754
4439
139.754
4518
139.754
4397
139.753
4456
139.753
4422
139.753
4506
139.753
4511
139.753
4593
139.752
4301
139.752
4467
139.752
4430
139.752
4407
139.751
4503
139.751
4452
139.751
4461
139.751
4381
139.75
4421
139.75
4472
139.75
4446
139.75
4384
139.75
4463
139.749
4462
139.749
4404
139.749
4432
139.749
4401
139.748
4323
139.748
4286
139.748
4332
139.748
4258
139.747
4333
139.747
4304
139.747
4288
139.747
4190
139.747
4137
139.746
4047
139.746
4177
139.746
4091
139.746
4132
139.745
4050
139.745
4273
139.745
4090
139.745
4008
139.744
4067
139.744
4112
139.744
4026
139.744
4119
139.743
4123
139.743
4054
139.743
4094
139.743
4043
139.743
4011
139.742
4089
139.742
3974
139.742
4084
139.742
3949
139.741
4038
139.741
3972
139.741
4073
139.741
4104
139.74
4034
139.74
3970
139.74
3987
139.74
4034
139.739
3988
139.739
3959
139.739
3939
139.739
3962
139.739
4044
139.738
3940
139.738
3899
139.738
3969
139.738
4022
139.737
3982
139.737
3962
139.737
4000
139.737
3987
139.736
3936
139.736
3948
139.736
4008
139.736
3972
139.735
3910
139.735
3925
139.735
4000
139.735
3914
139.735
3952
139.734
3943
139.734
3911
139.734
3891
139.734
3950
139.733
4003
139.733
3992
139.733
3930
139.733
3940
139.732
3993
139.732
3926
139.732
3971
139.732
3987
139.731
3968
139.731
3897
139.731
4067
139.731
4069
139.73
4031
139.73
4037
139.73
3980
139.73
3974
139.73
3973
139.729
4035
139.729
3955
139.729
4051
139.729
3952
139.728
4016
139.728
4042
139.728
4053
139.728
3980
139.727
4094
139.727
3956
139.727
3999
139.727
4003
139.726
4034
139.726
4071
139.726
4133
139.726
3908
139.725
3975
139.725
4076
139.725
4029
139.725
4049
139.724
4165
139.724
4111
139.724
4063
139.724
4145
139.723
4000
139.723
4098
139.723
4112
139.723
4181
139.723
4121
139.722
4092
139.722
4071
139.722
4118
139.722
4091
139.721
4278
139.721
4058
139.721
4151
139.721
4099
139.72
4165
139.72
4189
139.72
4144
139.72
4160
139.719
4203
139.719
4112
139.719
4193
139.719
4255
139.718
4135
139.718
4261
139.718
4133
139.718
4186
139.717
4199
139.717
4345
139.717
4186
139.717
4329
139.716
4260
139.716
4228
139.716
4303
139.716
4400
139.715
4294
139.715
4232
139.715
4318
139.715
4398
139.714
4292
139.714
4282
139.714
4237
139.714
4347
139.713
4243
139.713
4429
139.713
4422
139.713
4468
139.712
4420
139.712
4434
139.712
4505
139.712
4330
139.711
4411
139.711
4347
139.711
4436
139.711
4501
139.71
4484
139.71
4381
139.71
4514
139.71
4490
139.709
4567
139.709
4474
139.709
4507
139.709
4484
139.708
4532
139.708
4456
139.708
4549
139.708
4586
139.707
4423
139.707
4529
139.707
4527
139.707
4399
139.706
4447
139.706
4450
139.706
4453
139.706
4516
139.705
4551
139.705
4385
139.705
4410
139.705
4476
139.704
4435
139.704
4409
139.704
4417
139.704
4430
139.703
4427
139.703
4361
139.703
4389
139.703
4320
139.702
4406
139.702
4335
139.702
4319
139.702
4291
139.701
4267
139.701
4195
139.701
4250
139.701
4293
139.7
4133
139.7
4160
139.7
4101
139.7
4203
139.699
4200
139.699
4135
139.699
4287
139.699
4202
139.698
4232
139.698
4133
139.698
4172
139.698
4153
139.697
4162
139.697
4164
139.697
4096
139.697
4222
139.696
4036
139.696
4170
139.696
4196
139.696
4178
139.695
4210
139.695
4052
139.695
4133
139.695
4085
139.694
4104
139.694
4029
139.694
4044
139.694
4022
139.693
4090
139.693
4173
139.693
4058
139.693
4119
139.692
4036
139.692
4151
139.692
4153
139.692
4227
139.691
4302
139.691
4221
139.691
4166
139.691
4113
139.69
4191
139.69
4054
139.69
4144
139.69
4174
139.689
4075
139.689
4161
139.689
4142
139.688
4301
139.688
4170
139.688
4083
139.688
4233
139.687
4207
139.687
4106
139.687
4142
139.687
4246
139.686
4125
139.686
4074
139.686
4117
139.686
3966
139.685
4116
139.685
3934
139.685
4071
139.685
4021
139.684
4089
139.684
4151
139.684
4103
139.684
4104
139.683
4063
139.683
4085
139.683
4040
139.683
4104
139.682
4007
139.682
4033
139.682
4179
139.682
4128
139.681
4231
139.681
4083
139.681
4193
139.68
4169
139.68
4066
139.68
4236
139.68
4092
139.679
4260
139.679
4307
139.679
4168
139.679
4228
139.678
4318
139.678
4254
139.678
4263
139.678
4260
139.677
4124
139.677
4279
139.677
4302
139.677
4259
139.676
4347
139.676
4341
139.676
4334
139.675
4309
139.675
4349
139.675
4273
139.675
4449
139.674
4426
139.674
4509
139.674
4501
139.674
4539
139.673
4555
139.673
4471
139.673
4477
139.673
4547
139.672
4606
139.672
4611
139.672
4652
139.672
4553
139.671
4733
139.671
4665
139.671
4639
139.67
4704
139.67
4674
139.67
4618
139.67
4742
139.669
4656
139.669
4662
139.669
4710
139.669
4701
139.668
4643
139.668
4637
139.668
4565
139.668
4590
139.667
4562
139.667
4666
139.667
4495
139.667
4646
139.666
4551
139.666
4558
139.666
4483
139.665
4528
139.665
4380
139.665
4451
139.665
4434
139.664
4400
139.664
4306
139.664
4471
139.664
4335
139.663
4476
139.663
4419
139.663
4335
139.663
4439
139.662
4337
139.662
4402
139.662
4582
139.661
4650
139.661
4765
139.661
4938
139.661
4860
139.66
5212
139.66
5297
139.66
5355
139.66
5464
139.659
5524
139.659
5461
139.659
5418
139.658
5365
139.658
4994
139.658
5041
139.658
4949
139.657
5056
139.657
5019
139.657
5041
139.657
5007
139.656
4939
139.656
5143
139.656
5196
139.656
5592
139.655
5535
139.655
5542
139.655
5627
139.654
5477
139.654
5360
139.654
5010
139.654
4792
139.653
4409
139.653
4211
139.653
4094
139.653
3840
139.652
3809
139.652
3788
139.652
3744
139.651
3574
139.651
3669
139.651
3606
139.651
3581
139.65
3544
139.65
3553
139.65
3514
139.65
3481
139.649
3313
139.649
3341
139.649
3263
139.648
3315
139.648
3277
139.648
3301
139.648
3186
139.647
3181
139.647
3156
139.647
3034
139.647
3204
139.646
3061
139.646
3103
139.646
3154
139.645
3018
139.645
2992
139.645
3097
139.645
3125
139.644
3026
139.644
3147
139.644
3142
139.644
3273
139.643
3480
139.643
3450
139.643
3779
139.642
4059
139.642
4309
139.642
4700
139.642
4853
139.641
5135
139.641
5081
139.641
5052
139.64
4914
139.64
4721
139.64
4574
139.64
4418
139.639
4353
139.639
4153
139.639
4201
139.639
4217
139.638
4206
139.638
4189
139.638
4382
139.637
4490
139.637
4633
139.637
4904
139.637
4921
139.636
5095
139.636
4906
139.636
4666
139.635
4290
139.635
3899
139.635
3359
139.635
3013
139.634
2687
139.634
2529
139.634
2393
139.634
2357
139.633
2367
139.633
2266
139.633
2236
139.632
2266
139.632
2195
139.632
2179
139.632
2132
139.631
2146
139.631
2208
139.631
2092
139.63
2147
139.63
2074
139.63
2128
139.63
2156
139.629
2025
139.629
2158
139.629
2055
139.628
2064
139.628
2111
139.628
2107
139.628
2189
139.627
2048
139.627
2100
139.627
1980
139.627
1985
139.626
2089
139.626
2151
139.626
2018
139.625
2115
139.625
2093
139.625
2075
139.625
2075
139.624
2114
139.624
2186
139.624
2081
139.623
2082
139.623
2167
139.623
2087
139.623
2083
139.622
2026
139.622
2123
139.622
2068
139.621
2133
139.621
2010
139.621
2115
139.621
1999
139.62
2105
139.62
2101
139.62
2132
139.619
2103
139.619
2135
139.619
2140
139.619
2163
139.618
2132
139.618
2126
139.618
2054
139.617
2151
139.617
2084
139.617
2119
139.617
2041
139.616
2103
139.616
2070
139.616
2081
139.615
2099
139.615
2163
139.615
2185
139.615
2093
139.614
2090
139.614
2139
139.614
2077
139.613
2060
139.613
2075
139.613
2134
139.613
2108
139.612
2107
139.612
2097
139.612
2151
139.611
2160
139.611
2159
139.611
2145
139.611
2186
139.61
2179
139.61
2139
139.61
2134
139.609
2150
139.609
2235
139.609
2137
139.609
2125
139.608
2090
139.608
2146
139.608
2177
139.607
2114
139.607
2129
139.607
2137
139.607
2196
139.606
2234
139.606
2233
139.606
2172
139.605
2100
139.605
2158
139.605
2137
139.605
2256
139.604
2142
139.604
2156
139.604
2126
139.603
2196
139.603
2221
139.603
2197
139.603
2125
139.602
2126
139.602
2140
139.602
2228
139.601
2181
139.601
2256
139.601
2169
139.6
2103
139.6
2290
139.6
2179
139.6
2241
139.599
2148
139.599
2224
139.599
2163
139.598
2198
139.598
2170
139.598
2190
139.598
2213
139.597
2199
139.597
2324
139.597
2146
139.596
2208
139.596
2180
139.596
2226
139.596
2203
139.595
2062
139.595
2189
139.595
2172
139.594
2171
139.594
2281
139.594
2227
139.593
2235
139.593
2202
139.593
2186
139.593
2228
139.592
2248
139.592
2229
139.592
2313
139.591
2240
139.591
2185
139.591
2215
139.591
2214
139.59
2217
139.59
2293
139.59
2195
139.589
2148
139.589
2103
139.589
2299
139.588
2242
139.588
2243
139.588
2167
139.588
2258
139.587
2247
139.587
2200
139.587
2331
139.586
2304
139.586
2251
139.586
2285
139.585
2227
139.585
2296
139.585
2337
139.585
2297
139.584
2264
139.584
2314
139.584
2235
139.583
2238
139.583
2276
139.583
2253
139.583
2296
139.582
2220
139.582
2145
139.582
2263
139.581
2236
139.581
2286
139.581
2191
139.58
2305
139.58
2195
139.58
2267
139.58
2229
139.579
2243
139.579
2219
139.579
2217
139.578
2217
139.578
2214
139.578
2262
139.577
2230
139.577
2321
139.577
2237
139.577
2271
139.576
2323
139.576
2345
139.576
2279
139.575
2253
139.575
2344
139.575
2279
139.574
2263
139.574
2339
139.574
2234
139.574
2339
139.573
2302
139.573
2359
139.573
2358
139.572
2354
139.572
2337
139.572
2390
139.571
2349
139.571
2265
139.571
2351
139.571
2328
139.57
2374
139.57
2397
139.57
2432
139.569
2411
139.569
2416
139.569
2469
139.568
2485
139.568
2452
139.568
2459
139.568
2442
139.567
2528
139.567
2476
139.567
2432
139.566
2457
139.566
2425
139.566
2398
139.565
2485
139.565
2461
139.565
2433
139.564
2405
139.564
2407
139.564
2372
139.564
2338
139.563
2448
139.563
2387
139.563
2488
139.562
2441
139.562
2396
139.562
2361
139.561
2319
139.561
2378
139.561
2340
139.561
2300
139.56
2329
139.56
2255
139.56
2304
139.559
2225
139.559
2251
139.559
2221
139.558
2200
139.558
2155
139.558
2251
139.557
2145
139.557
2222
139.557
2182
139.557
2183
139.556
2197
139.556
2203
139.556
2169
139.555
2189
139.555
2213
139.555
2191
139.554
2226
139.554
2111
139.554
2277
139.553
2133
139.553
2217
139.553
2152
139.553
2222
139.552
2177
139.552
2142
139.552
2228
139.551
2253
139.551
2293
139.551
2305
139.55
2179
139.55
2302
139.55
2341
139.549
2345
139.549
2237
139.549
2220
139.549
2273
139.548
2231
139.548
2240
139.548
2320
139.547
2272
139.547
2215
139.547
2208
139.546
2234
139.546
2173
139.546
2076
139.545
2148
139.545
2175
139.545
2038
139.545
2122
139.544
2160
139.544
2180
139.544
2189
139.543
2256
139.543
2193
139.543
2124
139.542
2097
139.542
2108
139.542
2113
139.541
2135
139.541
2164
139.541
2097
139.54
2084
139.54
2094
139.54
2112
139.54
2002
139.539
2065
139.539
2022
139.539
2167
139.538
2095
139.538
2055
139.538
2086
139.537
2106
139.537
2043
139.537
2033
139.536
2056
139.536
2043
139.536
2079
139.535
2081
139.535
2199
139.535
2073
139.535
2139
139.534
2038
139.534
2161
139.534
2069
139.533
2081
139.533
2121
139.533
2088
139.532
2101
139.532
2134
139.532
2105
139.531
2036
139.531
2166
139.531
2093
139.53
2140
139.53
2064
139.53
2187
139.53
2020
139.529
2093
139.529
2102
139.529
2055
139.528
2078
139.528
2140
139.528
2093
139.527
2097
139.527
2086
139.527
2074
139.526
2049
139.526
2165
139.526
2084
139.525
2004
139.525
2019
139.525
2069
139.524
2057
139.524
2027
139.524
2016
139.523
2051
139.523
2050
139.523
2118
139.523
2037
139.522
2013
139.522
2034
139.522
1987
139.521
1939
139.521
2071
139.521
2083
139.52
2054
139.52
2031
139.52
2031
139.519
2058
139.519
2067
139.519
2045
139.518
2058
139.518
2136
139.518
2020
139.517
2054
139.517
2000
139.517
2042
139.516
2050
139.516
2088
139.516
2083
139.516
2045
139.515
2102
139.515
2117
139.515
2033
139.514
2108
139.514
2076
139.514
2076
139.513
2104
139.513
2139
139.513
2076
139.512
2089
139.512
2081
139.512
2093
139.511
2001
139.511
2121
139.511
2114
139.51
2072
139.51
2075
139.51
2063
139.509
2094
139.509
2096
139.509
2098
139.508
2141
139.508
2040
139.508
2016
139.507
2116
139.507
2057
139.507
2115
139.507
2060
139.506
2148
139.506
2046
139.506
2031
139.505
2109
139.505
2041
139.505
2090
139.504
2131
139.504
2161
139.504
2092
139.503
2052
139.503
2123
139.503
2021
139.502
2136
139.502
2102
139.502
2087
139.501
1999
139.501
2081
139.501
2042
139.5
2123
139.5
2118
139.5
2066
139.499
2117
139.499
2040
139.499
2075
139.498
2115
139.498
2063
139.498
2159
139.497
2046
139.497
2157
139.497
2064
139.496
2135
139.496
2074
139.496
2062
139.495
2200
139.495
2066
139.495
2172
139.494
2128
139.494
2108
139.494
2053
139.494
2107
139.493
2135
139.493
2154
139.493
2112
139.492
2205
139.492
2151
139.492
2168
139.491
2177
139.491
2045
139.491
2143
139.49
2130
139.49
2215
139.49
2094
139.489
2170
139.489
2109
139.489
2141
139.488
2194
139.488
2088
139.488
2155
139.487
2144
139.487
2160
139.487
2070
139.486
2105
139.486
2152
139.486
2203
139.485
2164
139.485
2150
139.485
2234
139.484
2165
139.484
2201
139.484
2146
139.483
2206
139.483
2158
139.483
2196
139.482
2252
139.482
2172
139.482
2164
139.481
2192
139.481
2116
139.481
2153
139.48
2189
139.48
2130
139.48
2202
139.479
2233
139.479
2144
139.479
2207
139.478
2218
139.478
2141
139.478
2139
139.477
2223
139.477
2179
139.477
2197
139.476
2204
139.476
2221
139.476
2248
139.475
2311
139.475
2256
139.475
2233
139.474
2256
139.474
2203
139.474
2213
139.473
2230
139.473
2265
139.473
2302
139.472
2316
139.472
2247
139.472
2338
139.471
2297
139.471
2234
139.471
2297
139.47
2318
139.47
2210
139.47
2315
139.469
2287
139.469
2362
139.469
2227
139.468
2256
139.468
2263
139.468
2273
139.467
2388
139.467
2255
139.467
2260
139.466
2241
139.466
2229
139.466
2192
139.465
2189
139.465
2261
139.465
2217
139.464
2211
139.464
2182
139.464
2321
139.463
2164
139.463
2143
139.463
2234
139.462
2178
139.462
2183
139.462
2247
139.461
2179
139.461
2214
139.461
2114
139.46
2294
139.46
2231
139.46
2141
139.459
2171
139.459
2192
139.459
2212
139.458
2202
139.458
2197
139.458
2202
139.457
2071
139.457
2270
139.457
2225
139.456
2250
139.456
2221
139.456
2090
139.455
2205
139.455
2208
139.455
2197
139.454
2210
139.454
2181
139.453
2261
139.453
2224
139.453
2141
139.452
2161
139.452
2207
139.452
2208
139.451
2249
139.451
2227
139.451
2177
139.45
2219
139.45
2267
139.45
2227
139.449
2245
139.449
2134
139.449
2185
139.448
2262
139.448
2233
139.448
2204
139.447
2235
139.447
2165
139.447
2209
139.446
2124
139.446
2173
139.446
2073
139.445
2205
139.445
2202
139.445
2164
139.444
2273
139.444
2262
139.444
2138
139.443
2233
139.443
2200
139.443
2236
139.442
2245
139.442
2207
139.442
2198
139.441
2210
139.441
2283
139.441
2234
139.44
2282
139.44
2315
139.439
2221
139.439
2370
139.439
2211
139.438
2333
139.438
2374
139.438
2202
139.437
2211
139.437
2207
139.437
2183
139.436
2173
139.436
2265
139.436
2272
139.435
2250
139.435
2216
139.435
2266
139.434
2227
139.434
2244
139.434
2284
139.433
2222
139.433
2221
139.433
2264
139.432
2265
139.432
2205
139.432
2181
139.431
2293
139.431
2281
139.431
2297
139.43
2242
139.43
2264
139.429
2233
139.429
2229
139.429
2265
139.428
2260
139.428
2312
139.428
2254
139.427
2317
139.427
2250
139.427
2418
139.426
2256
139.426
2309
139.426
2274
139.425
2259
139.425
2305
139.425
2241
139.424
2262
139.424
2272
139.424
2281
139.423
2184
139.423
2211
139.423
2294
139.422
2165
139.422
2317
139.421
2281
139.421
2224
139.421
2258
139.42
2190
139.42
2280
139.42
2269
139.419
2192
139.419
2210
139.419
2208
139.418
2283
139.418
2101
139.418
2181
139.417
2188
139.417
2263
139.417
2184
139.416
2225
139.416
2214
139.416
2275
139.415
2284
139.415
2354
139.414
2332
139.414
2319
139.414
2407
139.413
2420
139.413
2532
139.413
2388
139.412
2533
139.412
2594
139.412
2581
139.411
2574
139.411
2707
139.411
2808
139.41
3011
139.41
2976
139.41
2963
139.409
3119
139.409
3166
139.408
3138
139.408
3213
139.408
3011
139.407
3011
139.407
2868
139.407
2771
139.406
2682
139.406
2495
139.406
2465
139.405
2438
139.405
2342
139.405
2362
139.404
2240
139.404
2209
139.404
2190
139.403
2074
139.403
2178
139.402
2199
139.402
2077
139.402
2158
139.401
2117
139.401
2111
139.401
2110
139.4
2144
139.4
2253
139.4
2114
139.399
2266
139.399
2174
139.399
2183
139.398
2199
139.398
2265
139.397
2204
139.397
2403
139.397
2262
139.396
2454
139.396
2589
139.396
2654
139.395
2597
139.395
2780
139.395
2820
139.394
3022
139.394
3077
139.394
3179
139.393
3319
139.393
3494
139.392
3572
139.392
3490
139.392
3400
139.391
3418
139.391
3365
139.391
3118
139.39
3061
139.39
2768
139.39
2577
139.389
2440
139.389
2066
139.389
1979
139.388
1893
139.388
1661
139.387
1729
139.387
1713
139.387
1614
139.386
1562
139.386
1641
139.386
1656
139.385
1629
139.385
1595
139.385
1642
139.384
1584
139.384
1610
139.383
1624
139.383
1588
139.383
1611
139.382
1599
139.382
1668
139.382
1618
139.381
1532
139.381
1537
139.381
1613
139.38
1617
139.38
1581
139.38
1546
139.379
1582
139.379
1596
139.378
1600
139.378
1586
139.378
1599
139.377
1544
139.377
1538
139.377
1607
139.376
1637
139.376
1575
139.376
1611
139.375
1580
139.375
1592
139.374
1603
139.374
1603
139.374
1610
139.373
1593
139.373
1572
139.373
1554
139.372
1589
139.372
1622
139.372
1599
139.371
1605
139.371
1505
139.37
1551
139.37
1706
139.37
1562
139.369
1651
139.369
1631
139.369
1571
139.368
1623
139.368
1540
139.368
1558
139.367
1638
139.367
1574
139.366
1617
139.366
1598
139.366
1647
139.365
1660
139.365
1676
139.365
1545
139.364
1615
139.364
1602
139.364
1553
139.363
1625
139.363
1543
139.362
1622
139.362
1601
139.362
1642
139.361
1550
139.361
1697
139.361
1578
139.36
1693
139.36
1564
139.359
1652
139.359
1648
139.359
1646
139.358
1593
139.358
1658
139.358
1572
139.357
1656
139.357
1606
139.357
1590
139.356
1646
139.356
1704
139.355
1576
139.355
1638
139.355
1649
139.354
1677
139.354
1621
139.354
1618
139.353
1598
139.353
1726
139.352
1639
139.352
1609
139.352
1692
139.351
1616
139.351
1676
139.351
1633
139.35
1643
139.35
1609
139.35
1629
139.349
1686
139.349
1622
139.348
1637
139.348
1718
139.348
1628
139.347
1742
139.347
1615
139.347
1709
139.346
1660
139.346
1685
139.345
1698
139.345
1712
139.345
1747
139.344
1696
139.344
1708
139.344
1692
139.343
1585
139.343
1632
139.342
1592
139.342
1711
139.342
1693
139.341
1713
139.341
1596
139.341
1677
139.34
1635
139.34
1568
139.339
1679
139.339
1671
139.339
1706
139.338
1655
139.338
1693
139.338
1661
139.337
1643
139.337
1682
139.336
1639
139.336
1737
139.336
1630
139.335
1675
139.335
1657
139.335
1645
139.334
1638
139.334
1631
139.334
1675
139.333
1665
139.333
1694
139.332
1644
139.332
1698
139.332
1604
139.331
1681
139.331
1633
139.331
1735
139.33
1659
139.33
1768
139.329
1659
139.329
1679
139.329
1677
139.328
1743
139.328
1709
139.327
1732
139.327
1769
139.327
1762
139.326
1727
139.326
1730
139.326
1656
139.325
1728
139.325
1647
139.324
1710
139.324
1769
139.324
1729
139.323
1714
139.323
1657
139.323
1678
139.322
1674
139.322
1681
139.321
1684
139.321
1682
139.321
1700
139.32
1787
139.32
1677
139.32
1649
139.319
1647
139.319
1781
139.318
1747
139.318
1742
139.318
1708
139.317
1765
139.317
1768
139.317
1774
139.316
1828
139.316
1762
139.315
1791
139.315
1823
139.315
1801
139.314
1797
139.314
1847
139.314
1832
139.313
1861
139.313
1863
139.312
1884
139.312
1841
139.312
1904
139.311
1974
139.311
1974
139.31
2030
139.31
1985
139.31
2061
139.309
2074
139.309
2015
139.309
2002
139.308
1998
139.308
1975
139.307
1901
139.307
1919
139.307
1890
139.306
1741
139.306
1760
139.306
1766
139.305
1719
139.305
1754
139.304
1677
139.304
1703
139.304
1746
139.303
1686
139.303
1702
139.302
1665
139.302
1688
139.302
1717
139.301
1713
139.301
1741
139.301
1729
139.3
1774
139.3
1744
139.299
1824
139.299
1879
139.299
1932
139.298
1984
139.298
1932
139.297
2074
139.297
2080
139.297
2075
139.296
2102
139.296
2165
139.296
2212
139.295
2309
139.295
2310
139.294
2342
139.294
2303
139.294
2206
139.293
2144
139.293
1979
139.292
1925
139.292
1759
139.292
1655
139.291
1582
139.291
1653
139.291
1545
139.29
1615
139.29
1546
139.289
1601
139.289
1540
139.289
1593
139.288
1496
139.288
1582
139.287
1483
139.287
1511
139.287
1462
139.286
1501
139.286
1547
139.285
1497
139.285
1549
139.285
1585
139.284
1477
139.284
1501
139.284
1464
139.283
1533
139.283
1537
139.282
1490
139.282
1555
139.282
1558
139.281
1546
139.281
1511
139.28
1579
139.28
1567
139.28
1597
139.279
1572
139.279
1534
139.279
1616
139.278
1614
139.278
1500
139.277
1568
139.277
1543
139.277
1566
139.276
1492
139.276
1539
139.275
1503
139.275
1600
139.275
1549
139.274
1480
139.274
1605
139.273
1598
139.273
1579
139.273
1610
139.272
1589
139.272
1603
139.271
1577
139.271
1559
139.271
1641
139.27
1583
139.27
1614
139.27
1591
139.269
1514
139.269
1574
139.268
1589
139.268
1577
139.268
1579
139.267
1640
139.267
1624
139.266
1647
139.266
1557
139.266
1643
139.265
1569
139.265
1482
139.264
1537
139.264
1478
139.264
1563
139.263
1520
139.263
1494
139.262
1399
139.262
1497
139.262
1491
139.261
1484
139.261
1478
139.26
1443
139.26
1435
139.26
1455
139.259
1401
139.259
1436
139.259
1461
139.258
1446
139.258
1431
139.257
1420
139.257
1490
139.257
1399
139.256
1486
139.256
1419
139.255
1449
139.255
1518
139.255
1432
139.254
1457
139.254
1449
139.253
1520
139.253
1532
139.253
1415
139.252
1440
139.252
1481
139.251
1396
139.251
1495
139.251
1541
139.25
1473
139.25
1508
139.249
1536
139.249
1522
139.249
1559
139.248
1403
139.248
1456
139.247
1415
139.247
1447
139.247
1463
139.246
1428
139.246
1494
139.245
1473
139.245
1540
139.245
1525
139.244
1490
139.244
1508
139.243
1542
139.243
1537
139.243
1581
139.242
1402
139.242
1535
139.241
1550
139.241
1503
139.241
1485
139.24
1479
139.24
1497
139.239
1475
139.239
1456
139.239
1437
139.238
1460
139.238
1405
139.237
1465
139.237
1476
139.237
1488
139.236
1375
139.236
1389
139.235
1362
139.235
1356
139.235
1306
139.234
1237
139.234
1286
139.233
1246
139.233
1239
139.233
1244
139.232
1275
139.232
1324
139.231
1276
139.231
1311
139.231
1263
139.23
1318
139.23
1303
139.229
1355
139.229
1319
139.229
1398
139.228
1343
139.228
1364
139.227
1392
139.227
1513
139.227
1493
139.226
1554
139.226
1604
139.225
1626
139.225
1684
139.225
1770
139.224
1834
139.224
1888
139.223
2145
139.223
2391
139.223
2871
139.222
3449
139.222
4366
139.221
5309
139.221
6177
139.221
6637
139.22
6581
139.22
5903
139.219
4624
139.219
3412
139.219
2342
139.218
1729
139.218
1452
139.217
1252
139.217
1207
139.217
1160
139.216
1133
139.216
1094
139.215
1108
139.215
1023
139.214
1053
139.214
1063
139.214
1147
139.213
1059
139.213
1060
139.212
1021
139.212
1051
139.212
980
139.211
1026
139.211
996
139.21
1051
139.21
1077
139.21
1037
139.209
989
139.209
924
139.208
1003
139.208
994
139.208
1011
139.207
1010
139.207
1020
139.206
1003
139.206
1008
139.206
996
139.205
947
139.205
965
139.204
948
139.204
980
139.203
981
139.203
1023
139.203
956
139.202
993
139.202
995
139.201
995
139.201
942
139.201
1010
139.2
985
139.2
998
139.199
1035
139.199
966
139.199
1034
139.198
1056
139.198
908
139.197
962
139.197
950
139.197
992
139.196
936
139.196
1017
139.195
973
139.195
991
139.194
1017
139.194
998
139.194
981
139.193
945
139.193
1036
139.192
993
139.192
987
139.192
983
139.191
1071
139.191
987
139.19
1062
139.19
975
139.19
1012
139.189
1015
139.189
1040
139.188
1006
139.188
995
139.187
1034
139.187
1015
139.187
978
139.186
978
139.186
1046
139.185
994
139.185
996
139.185
1043
139.184
1016
139.184
1031
139.183
978
139.183
953
139.183
996
139.182
997
139.182
963
139.181
997
139.181
1048
139.18
1065
139.18
1094
139.18
1089
139.179
1032
139.179
1026
139.178
1011
139.178
994
139.178
1004
139.177
984
139.177
983
139.176
1004
139.176
985
139.175
1013
139.175
962
139.175
1013
139.174
988
139.174
1049
139.173
1034
139.173
1028
139.173
1041
139.172
973
139.172
1058
139.171
1028
139.171
999
139.17
1022
139.17
986
139.17
1023
139.169
954
139.169
1019
139.168
960
139.168
1019
139.168
1046
139.167
999
139.167
1020
139.166
1060
139.166
1019
139.165
1041
139.165
1002
139.165
1016
139.164
1044
139.164
1035
139.163
979
139.163
1074
139.163
1006
139.162
1021
139.162
1022
139.161
1029
139.161
975
139.16
1005
139.16
1041
139.16
975
139.159
990
139.159
1063
139.158
1063
139.158
979
139.157
1074
139.157
1048
139.157
1038
139.156
1046
139.156
1027
139.155
1014
139.155
1077
139.155
1074
139.154
1046
139.154
1029
139.153
1048
139.153
1013
139.152
1020
139.152
1001
139.152
1093
139.151
978
139.151
1030
139.15
1049
139.15
1028
139.149
1041
139.149
1054
139.149
1028
139.148
1017
139.148
1037
139.147
1048
139.147
1069
139.147
1025
139.146
1091
139.146
1074
139.145
938
139.145
1028
139.144
1016
139.144
1054
139.144
1049
139.143
1033
139.143
1020
139.142
1021
139.142
1060
139.141
1018
139.141
1036
139.141
1004
139.14
1035
139.14
1061
139.139
981
139.139
1024
139.138
997
139.138
1085
139.138
1007
139.137
973
139.137
1055
139.136
1047
139.136
997
139.136
1042
139.135
1038
139.135
1001
139.134
1047
139.134
1102
139.133
1039
139.133
1016
139.133
1086
139.132
1067
139.132
1046
139.131
1049
139.131
1058
139.13
1077
139.13
1083
139.13
1070
139.129
1029
139.129
1093
139.128
1085
139.128
1050
139.127
976
139.127
1035
139.127
1026
139.126
1051
139.126
1075
139.125
1000
139.125
1042
139.124
1049
139.124
1054
139.124
1068
139.123
1053
139.123
1056
139.122
1057
139.122
1076
139.121
1067
139.121
1035
139.121
1066
139.12
1052
139.12
1083
139.119
1073
139.119
1038
139.118
1124
139.118
1107
139.118
1032
139.117
1049
139.117
1069
139.116
1055
139.116
1038
139.115
1070
139.115
1058
139.115
1057
139.114
1051
139.114
1002
139.113
1096
139.113
1022
139.112
1023
139.112
1087
139.112
1014
139.111
1133
139.111
1107
139.11
1087
139.11
1066
139.109
1046
139.109
1087
139.109
1018
139.108
1075
139.108
1049
139.107
1027
139.107
1078
139.106
1053
139.106
1079
139.105
1066
139.105
1070
139.105
1072
139.104
1068
139.104
1116
139.103
1179
139.103
1015
139.102
1074
139.102
1067
139.102
1082
139.101
1154
139.101
1085
139.1
1012
139.1
1076
139.099
1085
139.099
1088
139.099
1071
139.098
1086
139.098
1027
139.097
1101
139.097
1098
139.096
1099
139.096
1082
139.096
1038
139.095
1107
139.095
1091
139.094
1030
139.094
1100
139.093
1038
139.093
1097
139.092
1010
139.092
1131
139.092
1057
139.091
1100
139.091
1088
139.09
1103
139.09
1027
139.089
1141
139.089
1114
139.089
1068
139.088
1044
139.088
1087
139.087
1072
139.087
1036
139.086
1058
139.086
1021
139.085
1043
139.085
1113
139.085
1099
139.084
1130
139.084
1094
139.083
1128
139.083
1084
139.082
1145
139.082
1108
139.082
1121
139.081
1084
139.081
1054
139.08
1044
139.08
1098
139.079
1056
139.079
1099
139.078
1118
139.078
1093
139.078
1100
139.077
1117
139.077
1123
139.076
1151
139.076
1171
139.075
1114
139.075
1101
139.075
1174
139.074
1085
139.074
1152
139.073
1056
139.073
1138
139.072
1038
139.072
1097
139.071
1121
139.071
1056
139.071
1076
139.07
1134
139.07
1108
139.069
1098
139.069
1158
139.068
1096
139.068
1114
139.067
1127
139.067
1131
139.067
1112
139.066
1185
139.066
1177
139.065
1126
139.065
1175
139.064
1113
139.064
1078
139.063
1089
139.063
1162
139.063
1097
139.062
1129
139.062
1166
139.061
1107
139.061
1093
139.06
1070
139.06
1128
139.06
1144
139.059
1166
139.059
1161
139.058
1145
139.058
1109
139.057
1123
139.057
1061
139.056
1102
139.056
1167
139.056
1133
139.055
1145
139.055
1126
139.054
1120
139.054
1058
139.053
1101
139.053
1171
139.052
1085
139.052
1091
139.052
1075
139.051
1119
139.051
1113
139.05
1093
139.05
1090
139.049
1108
139.049
1116
139.048
1135
139.048
1067
139.048
1079
139.047
1079
139.047
1143
139.046
1117
139.046
1083
139.045
1088
139.045
1069
139.044
1152
139.044
1124
139.043
1169
139.043
1109
139.043
1112
139.042
1143
139.042
1168
139.041
1142
139.041
1141
139.04
1160
139.04
1151
139.039
1075
139.039
1153
139.039
1095
139.038
1154
139.038
1090
139.037
1154
139.037
1119
139.036
1173
139.036
1130
139.035
1076
139.035
1126
139.035
1114
139.034
1146
139.034
1129
139.033
1118
139.033
1102
139.032
1178
139.032
1122
139.031
1134
139.031
1164
139.03
1098
139.03
1157
139.03
1052
139.029
1115
139.029
1146
139.028
1142
139.028
1146
139.027
1123
139.027
1151
139.026
1076
139.026
1117
139.026
1110
139.025
1101
139.025
1138
139.024
1135
139.024
1183
139.023
1118
139.023
1164
139.022
1137
139.022
1104
139.021
1184
139.021
1110
139.021
1140
139.02
1141
139.02
1175
139.019
1122
139.019
1157
139.018
1151
139.018
1075
139.017
1091
139.017
1136
139.016
1112
139.016
1160
139.016
1137
139.015
1133
139.015
1203
139.014
1167
139.014
1135
139.013
1117
139.013
1152
139.012
1107
139.012
1173
139.012
1121
139.011
1112
139.011
1124
139.01
1184
139.01
1109
139.009
1115
139.009
1128
139.008
1204
139.008
1165
139.007
1133
139.007
1196
139.006
1152
139.006
1128
139.006
1182
139.005
1136
139.005
1228
139.004
1181
139.004
1209
139.003
1190
139.003
1183
139.002
1158
139.002
1224
139.001
1202
139.001
1218
139.001
1197
139
1145
139
1190
138.999
1113
138.999
1181
138.998
1138
138.998
1219
138.997
1194
138.997
1214
138.996
1202
138.996
1134
138.996
1193
138.995
1151
138.995
1175
138.994
1162
138.994
1193
138.993
1139
138.993
1198
138.992
1214
138.992
1214
138.991
1159
138.991
1136
138.991
1147
138.99
1177
138.99
1208
138.989
1168
138.989
1165
138.988
1158
138.988
1202
138.987
1198
138.987
1171
138.986
1164
138.986
1162
138.985
1178
138.985
1234
138.985
1209
138.984
1185
138.984
1192
138.983
1193
138.983
1191
138.982
1153
138.982
1200
138.981
1199
138.981
1213
138.98
1178
138.98
1121
138.979
1248
138.979
1138
138.979
1170
138.978
1160
138.978
1157
138.977
1188
138.977
1215
138.976
1175
138.976
1231
138.975
1122
138.975
1168
138.974
1216
138.974
1131
138.973
1248
138.973
1123
138.973
1144
138.972
1165
138.972
1261
138.971
1237
138.971
1215
138.97
1212
138.97
1187
138.969
1200
138.969
1230
138.968
1159
138.968
1253
138.967
1229
138.967
1203
138.967
1147
138.966
1163
138.966
1112
138.965
1184
138.965
1182
138.964
1189
138.964
1136
138.963
1155
138.963
1203
138.962
1243
138.962
1182
138.961
1163
138.961
1191
138.96
1175
138.96
1177
138.96
1190
138.959
1165
138.959
1159
138.958
1090
138.958
1166
138.957
1196
138.957
1162
138.956
1213
138.956
1165
138.955
1129
138.955
1193
138.954
1132
138.954
1223
138.953
1159
138.953
1159
138.953
1156
138.952
1177
138.952
1192
138.951
1161
138.951
1151
138.95
1229
138.95
1241
138.949
1217
138.949
1137
138.948
1162
138.948
1192
138.947
1171
138.947
1152
138.946
1260
138.946
1235
138.946
1181
138.945
1249
138.945
1166
138.944
1196
138.944
1225
138.943
1200
138.943
1212
138.942
1243
138.942
1175
138.941
1224
138.941
1258
138.94
1206
138.94
1191
138.939
1239
138.939
1219
138.938
1225
138.938
1155
138.938
1253
138.937
1216
138.937
1261
138.936
1176
138.936
1195
138.935
1234
138.935
1270
138.934
1225
138.934
1261
138.933
1303
138.933
1233
138.932
1251
138.932
1159
138.931
1307
138.931
1216
138.93
1226
138.93
1315
138.93
1262
138.929
1246
138.929
1244
138.928
1272
138.928
1237
138.927
1274
138.927
1259
138.926
1308
138.926
1348
138.925
1326
138.925
1327
138.924
1339
138.924
1400
138.923
1400
138.923
1377
138.922
1408
138.922
1408
138.922
1509
138.921
1451
138.921
1509
138.92
1552
138.92
1529
138.919
1601
138.919
1508
138.918
1507
138.918
1544
138.917
1537
138.917
1509
138.916
1514
138.916
1472
138.915
1537
138.915
1472
138.914
1433
138.914
1476
138.913
1350
138.913
1418
138.912
1335
138.912
1317
138.912
1336
138.911
1342
138.911
1265
138.91
1307
138.91
1264
138.909
1297
138.909
1223
138.908
1270
138.908
1270
138.907
1172
138.907
1292
138.906
1326
138.906
1266
138.905
1380
138.905
1360
138.904
1345
138.904
1365
138.903
1347
138.903
1222
138.902
1262
138.902
1287
138.902
1239
138.901
1287
138.901
1313
138.9
1271
138.9
1280
138.899
1364
138.899
1291
138.898
1438
138.898
1365
138.897
1388
138.897
1386
138.896
1372
138.896
1323
138.895
1268
138.895
1190
138.894
1171
138.894
1198
138.893
1220
138.893
1231
138.892
1274
138.892
1245
138.891
1205
138.891
1247
138.891
1145
138.89
1276
138.89
1159
138.889
1207
138.889
1133
138.888
1231
138.888
1201
138.887
1222
138.887
1169
138.886
1167
138.886
1155
138.885
1183
138.885
1230
138.884
1216
138.884
1233
138.883
1169
138.883
1170
138.882
1259
138.882
1143
138.881
1201
138.881
1100
138.88
1235
138.88
1161
138.879
1235
138.879
1206
138.878
1217
138.878
1191
138.877
1207
138.877
1160
138.877
1177
138.876
1197
138.876
1163
138.875
1150
138.875
1203
138.874
1267
138.874
1253
138.873
1246
138.873
1208
138.872
1253
138.872
1260
138.871
1225
138.871
1217
138.87
1220
138.87
1263
138.869
1180
138.869
1269
138.868
1243
138.868
1226
138.867
1210
138.867
1231
138.866
1260
138.866
1234
138.865
1186
138.865
1237
138.864
1251
138.864
1169
138.863
1209
138.863
1205
138.862
1184
138.862
1238
138.862
1261
138.861
1212
138.861
1229
138.86
1254
138.86
1262
138.859
1205
138.859
1297
138.858
1198
138.858
1226
138.857
1151
138.857
1201
138.856
1202
138.856
1234
138.855
1218
138.855
1190
138.854
1207
138.854
1219
138.853
1190
138.853
1195
138.852
1232
138.852
1220
138.851
1259
138.851
1185
138.85
1223
138.85
1226
138.849
1246
138.849
1204
138.848
1307
138.848
1226
138.847
1283
138.847
1238
138.846
1231
138.846
1264
138.845
1224
138.845
1277
138.844
1205
138.844
1230
138.843
1246
138.843
1249
138.842
1284
138.842
1293
138.841
1226
138.841
1250
138.841
1259
138.84
1280
138.84
1244
138.839
1240
138.839
1234
138.838
1272
138.838
1205
138.837
1286
138.837
1239
138.836
1269
138.836
1198
138.835
1252
138.835
1254
138.834
1233
138.834
1214
138.833
1211
138.833
1230
138.832
1268
138.832
1268
138.831
1325
138.831
1264
138.83
1289
138.83
1285
138.829
1262
138.829
1308
138.828
1196
138.828
1258
138.827
1303
138.827
1263
138.826
1318
138.826
1276
138.825
1297
138.825
1288
138.824
1254
138.824
1286
138.823
1275
138.823
1258
138.822
1253
138.822
1292
138.821
1322
138.821
1246
138.82
1296
138.82
1257
138.819
1273
138.819
1255
138.818
1274
138.818
1296
138.817
1232
138.817
1329
138.816
1289
138.816
1287
138.815
1341
138.815
1314
138.814
1318
138.814
1215
138.813
1299
138.813
1285
138.812
1292
138.812
1254
138.811
1289
138.811
1314
138.81
1239
138.81
1276
138.809
1280
138.809
1268
138.808
1246
138.808
1314
138.807
1305
138.807
1287
138.806
1235
138.806
1285
138.805
1242
138.805
1276
138.804
1245
138.804
1268
138.803
1283
138.803
1294
138.802
1271
138.802
1250
138.801
1235
138.801
1255
138.8
1272
138.8
1213
138.799
1208
138.799
1226
138.798
1212
138.798
1212
138.797
1217
138.797
1205
138.796
1196
138.796
1269
138.795
1292
138.795
1229
138.794
1214
138.794
1289
138.793
1263
138.793
1299
138.792
1289
138.792
1242
138.791
1287
138.791
1276
138.79
1210
138.79
1162
138.789
1204
138.789
1228
138.788
1280
138.788
1286
138.787
1216
138.787
1208
138.786
1240
138.786
1208
138.785
1244
138.785
1255
138.784
1293
138.784
1207
138.783
1168
138.783
1156
138.782
1188
138.782
1203
138.781
1213
138.781
1196
138.78
1317
138.78
1191
138.779
1220
138.779
1175
138.778
1187
138.778
1230
138.777
1305
138.777
1207
138.776
1240
138.776
1183
138.775
1255
138.775
1307
138.774
1258
138.774
1235
138.773
1287
138.773
1298
138.772
1306
138.772
1308
138.771
1381
138.771
1391
138.77
1395
138.77
1384
138.769
1465
138.769
1519
138.768
1658
138.768
1712
138.767
1767
138.767
1936
138.766
2002
138.766
2129
138.765
2184
138.765
2220
138.764
2367
138.764
2294
138.763
2227
138.763
2109
138.762
1901
138.762
1800
138.761
1732
138.761
1578
138.76
1576
138.76
1502
138.759
1402
138.759
1454
138.758
1380
138.758
1288
138.757
1380
138.757
1296
138.756
1362
138.756
1356
138.755
1324
138.755
1310
138.754
1337
138.754
1368
138.753
1402
138.753
1335
138.752
1439
138.752
1324
138.751
1313
138.751
1361
138.75
1402
138.75
1433
138.749
1509
138.749
1558
138.748
1645
138.748
1681
138.747
1885
138.746
1980
138.746
2241
138.745
2337
138.745
2552
138.744
2672
138.744
2839
138.743
2818
138.743
2896
138.742
2825
138.742
2540
138.741
2382
138.741
2099
138.74
1939
138.74
1727
138.739
1583
138.739
1473
138.738
1368
138.738
1270
138.737
1215
138.737
1174
138.736
1117
138.736
1185
138.735
1106
138.735
1074
138.734
1047
138.734
1101
138.733
1045
138.733
969
138.732
986
138.732
974
138.731
1000
138.731
1031
138.73
1023
138.73
1003
138.729
1015
138.729
978
138.728
973
138.728
958
138.727
999
138.727
974
138.726
961
138.726
979
138.725
1030
138.724
987
138.724
1043
138.723
959
138.723
972
138.722
979
138.722
961
138.721
947
138.721
947
138.72
989
138.72
1029
138.719
985
138.719
962
138.718
915
138.718
925
138.717
987
138.717
951
138.716
962
138.716
929
138.715
952
138.715
945
138.714
921
138.714
981
138.713
904
138.713
954
138.712
950
138.712
981
138.711
992
138.711
956
138.71
920
138.71
937
138.709
954
138.709
949
138.708
1008
138.707
954
138.707
937
138.706
962
138.706
1016
138.705
978
138.705
988
138.704
950
138.704
983
138.703
954
138.703
964
138.702
962
138.702
950
138.701
979
138.701
958
138.7
967
138.7
998
138.699
923
138.699
952
138.698
975
138.698
980
138.697
989
138.697
1027
138.696
958
138.696
977
138.695
955
138.695
974
138.694
965
138.693
979
138.693
976
138.692
976
138.692
929
138.691
979
138.691
947
138.69
974
138.69
967
138.689
979
138.689
996
138.688
953
138.688
987
138.687
974
138.687
1006
138.686
960
138.686
951
138.685
944
138.685
988
138.684
958
138.684
982
138.683
945
138.683
1018
138.682
990
138.682
1002
138.681
1006
138.68
994
138.68
960
138.679
993
138.679
954
138.678
1038
138.678
1033
138.677
1035
138.677
1011
138.676
1017
138.676
1019
138.675
982
138.675
994
138.674
1001
138.674
1008
138.673
1044
138.673
1008
138.672
1035
138.672
1023
138.671
984
138.671
1097
138.67
1068
138.669
1063
138.669
1038
138.668
1069
138.668
1024
138.667
993
138.667
1066
138.666
1051
138.666
1002
138.665
1056
138.665
1000
138.664
1006
138.664
1034
138.663
1033
138.663
1067
138.662
980
138.662
1013
138.661
996
138.661
1090
138.66
1026
138.659
1032
138.659
1001
138.658
944
138.658
977
138.657
978
138.657
975
138.656
1030
138.656
982
138.655
948
138.655
961
138.654
1012
138.654
1008
138.653
989
138.653
924
138.652
979
138.652
961
138.651
979
138.651
1017
138.65
952
138.649
1010
138.649
963
138.648
961
138.648
1037
138.647
923
138.647
945
138.646
961
138.646
959
138.645
929
138.645
938
138.644
919
138.644
974
138.643
923
138.643
956
138.642
1038
138.642
935
138.641
944
138.64
991
138.64
909
138.639
953
138.639
950
138.638
922
138.638
888
138.637
906
138.637
894
138.636
954
138.636
951
138.635
955
138.635
908
138.634
1016
138.634
928
138.633
955
138.633
959
138.632
1023
138.631
1057
138.631
991
138.63
978
138.63
1028
138.629
976
138.629
1014
138.628
962
138.628
1024
138.627
967
138.627
993
138.626
967
138.626
1058
138.625
1068
138.625
991
138.624
980
138.623
977
138.623
1045
138.622
1071
138.622
1072
138.621
1048
138.621
1021
138.62
1034
138.62
1001
138.619
1045
138.619
1047
138.618
1028
138.618
983
138.617
1015
138.617
1011
138.616
1065
138.615
1050
138.615
1017
138.614
994
138.614
952
138.613
991
138.613
1025
138.612
1059
138.612
969
138.611
1031
138.611
962
138.61
1004
138.61
943
138.609
961
138.609
940
138.608
998
138.607
956
138.607
1020
138.606
1046
138.606
964
138.605
962
138.605
973
138.604
932
138.604
988
138.603
978
138.603
950
138.602
1007
138.602
1050
138.601
1016
138.6
1041
138.6
1130
138.599
1104
138.599
1136
138.598
1114
138.598
1105
138.597
1175
138.597
1174
138.596
1121
138.596
1104
138.595
1140
138.595
1115
138.594
1198
138.593
1154
138.593
1236
138.592
1183
138.592
1222
138.591
1252
138.591
1301
138.59
1394
138.59
1298
138.589
1301
138.589
1351
138.588
1356
138.588
1255
138.587
1193
138.586
1084
138.586
990
138.585
933
138.585
966
138.584
910
138.584
902
138.583
861
138.583
900
138.582
873
138.582
899
138.581
834
138.581
926
138.58
871
138.579
835
138.579
860
138.578
908
138.578
856
138.577
835
138.577
879
138.576
890
138.576
908
138.575
874
138.575
840
138.574
834
138.573
805
138.573
896
138.572
856
138.572
911
138.571
899
138.571
835
138.57
873
138.57
809
138.569
895
138.569
837
138.568
859
138.568
904
138.567
902
138.566
876
138.566
850
138.565
891
138.565
897
138.564
903
138.564
923
138.563
923
138.563
860
138.562
895
138.562
893
138.561
895
138.56
927
138.56
885
138.559
820
138.559
879
138.558
891
138.558
864
138.557
932
138.557
880
138.556
825
138.556
870
138.555
902
138.554
888
138.554
898
138.553
856
138.553
890
138.552
858
138.552
890
138.551
881
138.551
918
138.55
920
138.55
887
138.549
935
138.548
922
138.548
879
138.547
887
138.547
861
138.546
921
138.546
922
138.545
923
138.545
885
138.544
910
138.544
874
138.543
889
138.542
886
138.542
928
138.541
942
138.541
929
138.54
916
138.54
892
138.539
983
138.539
924
138.538
973
138.537
960
138.537
882
138.536
967
138.536
1001
138.535
941
138.535
1011
138.534
920
138.534
961
138.533
936
138.533
987
138.532
982
138.531
1034
138.531
947
138.53
1037
138.53
911
138.529
1023
138.529
891
138.528
941
138.528
937
138.527
982
138.527
961
138.526
974
138.525
970
138.525
984
138.524
983
138.524
950
138.523
990
138.523
958
138.522
977
138.522
922
138.521
921
138.52
950
138.52
951
138.519
942
138.519
928
138.518
901
138.518
926
138.517
950
138.517
943
138.516
814
138.515
920
138.515
918
138.514
871
138.514
926
138.513
880
138.513
930
138.512
874
138.512
877
138.511
856
138.51
887
138.51
855
138.509
891
138.509
828
138.508
835
138.508
858
138.507
857
138.507
877
138.506
876
138.506
812
138.505
863
138.504
867
138.504
866
138.503
803
138.503
880
138.502
832
138.502
848
138.501
811
138.501
855
138.5
796
138.499
842
138.499
863
138.498
808
138.498
849
138.497
859
138.497
808
138.496
887
138.496
879
138.495
799
138.494
841
138.494
829
138.493
830
138.493
825
138.492
833
138.492
823
138.491
798
138.491
921
138.49
885
138.489
892
138.489
844
138.488
844
138.488
823
138.487
896
138.487
880
138.486
918
138.485
934
138.485
932
138.484
899
138.484
985
138.483
909
138.483
909
138.482
923
138.482
991
138.481
1007
138.48
1027
138.48
954
138.479
1004
138.479
954
138.478
980
138.478
983
138.477
957
138.477
921
138.476
931
138.475
963
138.475
998
138.474
923
138.474
977
138.473
945
138.473
937
138.472
907
138.472
902
138.471
945
138.47
925
138.47
961
138.469
947
138.469
957
138.468
926
138.468
941
138.467
871
138.466
877
138.466
915
138.465
930
138.465
921
138.464
907
138.464
928
138.463
966
138.463
888
138.462
964
138.461
962
138.461
1085
138.46
1134
138.46
1167
138.459
1254
138.459
1509
138.458
1663
138.457
1889
138.457
2160
138.456
2482
138.456
2770
138.455
3137
138.455
3236
138.454
3119
138.454
3105
138.453
2879
138.452
3155
138.452
3359
138.451
3300
138.451
3260
138.45
2817
138.45
2284
138.449
1593
138.448
1248
138.448
951
138.447
819
138.447
771
138.446
720
138.446
735
138.445
686
138.444
709
138.444
669
138.443
666
138.443
686
138.442
692
138.442
669
138.441
689
138.441
663
138.44
651
138.439
605
138.439
599
138.438
575
138.438
603
138.437
609
138.437
622
138.436
602
138.435
607
138.435
594
138.434
550
138.434
625
138.433
565
138.433
609
138.432
573
138.431
624
138.431
582
138.43
629
138.43
621
138.429
613
138.429
599
138.428
588
138.427
627
138.427
627
138.426
587
138.426
612
138.425
605
138.425
631
138.424
621
138.424
617
138.423
652
138.422
598
138.422
623
138.421
646
138.421
649
138.42
646
138.42
657
138.419
633
138.418
643
138.418
630
138.417
661
138.417
694
138.416
685
138.416
642
138.415
709
138.414
673
138.414
709
138.413
693
138.413
674
138.412
662
138.412
689
138.411
749
138.41
718
138.41
708
138.409
732
138.409
618
138.408
691
138.408
670
138.407
688
138.406
692
138.406
658
138.405
683
138.405
676
138.404
701
138.404
639
138.403
673
138.402
658
138.402
729
138.401
668
138.401
727
138.4
709
138.4
777
138.399
776
138.398
798
138.398
841
138.397
882
138.397
926
138.396
906
138.396
980
138.395
1003
138.394
980
138.394
1046
138.393
1039
138.393
1143
138.392
1253
138.392
1270
138.391
1446
138.39
1598
138.39
1617
138.389
1777
138.389
1826
138.388
1924
138.387
1945
138.387
1830
138.386
1782
138.386
1678
138.385
1573
138.385
1495
138.384
1384
138.383
1429
138.383
1408
138.382
1565
138.382
1624
138.381
1707
138.381
1731
138.38
1721
138.379
1545
138.379
1409
138.378
1129
138.378
990
138.377
816
138.377
654
138.376
543
138.375
525
138.375
450
138.374
392
138.374
403
138.373
393
138.373
414
138.372
379
138.371
403
138.371
360
138.37
389
138.37
399
138.369
391
138.368
382
138.368
375
138.367
353
138.367
363
138.366
342
138.366
321
138.365
335
138.364
381
138.364
354
138.363
356
138.363
334
138.362
362
138.362
358
138.361
386
138.36
374
138.36
364
138.359
396
138.359
336
138.358
370
138.357
374
138.357
386
138.356
384
138.356
397
138.355
390
138.355
365
138.354
384
138.353
419
138.353
395
138.352
379
138.352
422
138.351
404
138.35
381
138.35
438
138.349
417
138.349
443
138.348
395
138.348
400
138.347
398
138.346
401
138.346
407
138.345
441
138.345
408
138.344
390
138.344
410
138.343
407
138.342
388
138.342
429
138.341
419
138.341
425
138.34
416
138.339
494
138.339
486
138.338
490
138.338
453
138.337
477
138.337
440
138.336
462
138.335
422
138.335
400
138.334
404
138.334
369
138.333
406
138.332
380
138.332
386
138.331
348
138.331
377
138.33
407
138.33
332
138.329
371
138.328
380
138.328
365
138.327
371
138.327
388
138.326
375
138.325
400
138.325
376
138.324
367
138.324
373
138.323
369
138.322
371
138.322
373
138.321
365
138.321
370
138.32
375
138.32
371
138.319
374
138.318
360
138.318
362
138.317
361
138.317
360
138.316
395
138.315
371
138.315
369
138.314
366
138.314
356
138.313
335
138.313
362
138.312
268
138.311
352
138.311
316
138.31
354
138.31
347
138.309
330
138.308
316
138.308
316
138.307
307
138.307
317
138.306
326
138.305
318
138.305
308
138.304
320
138.304
324
138.303
312
138.303
326
138.302
347
138.301
325
138.301
325
138.3
306
138.3
327
138.299
351
138.298
339
138.298
343
138.297
334
138.297
335
138.296
327
138.295
316
138.295
324
138.294
348
138.294
361
138.293
378
138.292
354
138.292
347
138.291
364
138.291
325
138.29
329
138.29
331
138.289
376
138.288
340
138.288
367
138.287
365
138.287
353
138.286
353
138.285
348
138.285
343
138.284
359
138.284
341
138.283
372
138.282
324
138.282
357
138.281
313
138.281
339
138.28
333
138.279
334
138.279
341
138.278
341
138.278
313
138.277
352
138.276
317
138.276
349
138.275
350
138.275
312
138.274
305
138.274
327
138.273
328
138.272
346
138.272
355
138.271
345
138.271
348
138.27
338
138.269
333
138.269
341
138.268
360
138.268
354
138.267
392
138.266
348
138.266
362
138.265
380
138.265
416
138.264
413
138.263
434
138.263
454
138.262
459
138.262
521
138.261
550
138.26
556
138.26
626
138.259
611
138.259
613
138.258
661
138.257
678
138.257
677
138.256
672
138.256
655
138.255
635
138.254
567
138.254
511
138.253
473
138.253
418
138.252
370
138.251
338
138.251
290
138.25
254
138.25
283
138.249
288
138.248
295
138.248
267
138.247
315
138.247
318
138.246
320
138.245
257
138.245
338
138.244
338
138.244
338
138.243
316
138.243
330
138.242
275
138.241
257
138.241
240
138.24
227
138.24
231
138.239
196
138.238
186
138.238
163
138.237
181
138.237
176
138.236
174
138.235
167
138.235
176
138.234
188
138.234
191
138.233
213
138.232
229
138.232
235
138.231
236
138.231
285
138.23
266
138.229
289
138.229
341
138.228
293
138.227
272
138.227
255
138.226
229
138.226
254
138.225
176
138.224
202
138.224
215
138.223
235
138.223
220
138.222
215
138.221
219
138.221
210
138.22
199
138.22
178
138.219
179
138.218
169
138.218
138
138.217
159
138.217
161
138.216
167
138.215
172
138.215
163
138.214
144
138.214
151
138.213
118
138.212
163
138.212
134
138.211
160
138.211
135
138.21
144
138.209
154
138.209
153
138.208
132
138.208
117
138.207
141
138.206
129
138.206
129
138.205
141
138.205
138
138.204
150
138.203
139
138.203
159
138.202
157
138.202
140
138.201
164
138.2
163
138.2
161
138.199
198
138.199
181
138.198
210
138.197
191
138.197
209
138.196
196
138.195
246
138.195
240
138.194
271
138.194
297
138.193
326
138.192
342
138.192
369
138.191
390
138.191
415
138.19
426
138.189
485
138.189
474
138.188
483
138.188
563
138.187
605
138.186
643
138.186
719
138.185
700
138.185
708
138.184
656
138.183
640
138.183
567
138.182
493
138.182
452
138.181
412
138.18
339
138.18
331
138.179
274
138.178
251
138.178
214
138.177
173
138.177
130
138.176
117
138.175
103
138.175
84
138.174
81
138.174
73
138.173
63
138.172
68
138.172
51
138.171
48
138.171
47
138.17
53
138.169
42
138.169
41
138.168
50
138.167
36
138.167
37
138.166
39
138.166
37
138.165
41
138.164
33
138.164
34
138.163
35
138.163
46
138.162
53
138.161
44
138.161
52
138.16
65
138.16
70
138.159
70
138.158
95
138.158
93
138.157
120
138.156
150
138.156
137
138.155
138
138.155
176
138.154
150
138.153
172
138.153
179
138.152
172
138.152
133
138.151
171
138.15
135
138.15
131
138.149
121
138.148
130
138.148
143
138.147
143
138.147
141
138.146
124
138.145
114
138.145
115
138.144
93
138.144
77
138.143
70
138.142
45
138.142
36
138.141
29
138.141
24
138.14
10
138.139
10
138.139
6
138.138
1
138.137
Sr 3d 2
-0.8 V vs 1 bar O2
2024
12
22
0
0
0
0
11
Casa Info Follows
0
0
0
0
20241221_WB035_2_106_4_steps_300mV_010625.vms Dir:C:\Users\Stani\ownCloud\XPS\2024_12_21\BAEBS_02\
20241221_WB035_2.(sample: unk).(4, steps_300mV).(acq: unk)
( 0.028686 m , -0.000602 m , 0.169483 m ) Angle: 45.0062 degrees , -0.1 degrees
20241221_WB035_2
1
4
XPS
3
0
Al
1486.6
52.97
200
200
1e+037
1e+037
FAT
27
1e+037
4.433
1e+037
1e+037
1e+037
1e+037
1e+037
Sr
3d
-1
Kinetic Energy
eV
1336.6
0.05
2
Intensity
d
Transmission
d
pulse counting
0.24
1
1e+037
1e+037
1e+037
1e+037
3
ESCAPE DEPTH TYPE
d
0
PHI_AtomicNumber
d
38
MFP Exponent
d
0
1202
0
1
0
1
412
21.2022
437
21.2018
407
21.2015
408
21.2012
419
21.2009
420
21.2006
410
21.2002
449
21.1999
382
21.1996
430
21.1993
467
21.199
436
21.1986
458
21.1983
456
21.198
455
21.1977
404
21.1974
424
21.197
429
21.1967
379
21.1964
413
21.1961
435
21.1958
402
21.1955
450
21.1951
436
21.1948
470
21.1945
394
21.1942
484
21.1939
420
21.1935
393
21.1932
440
21.1929
447
21.1926
432
21.1923
459
21.1919
479
21.1916
467
21.1913
436
21.191
464
21.1907
417
21.1904
473
21.19
455
21.1897
462
21.1894
452
21.1891
475
21.1888
454
21.1884
458
21.1881
412
21.1878
467
21.1875
470
21.1872
474
21.1868
469
21.1865
456
21.1862
477
21.1859
479
21.1856
460
21.1852
467
21.1849
438
21.1846
467
21.1843
457
21.184
457
21.1837
422
21.1833
463
21.183
495
21.1827
444
21.1824
486
21.1821
455
21.1817
504
21.1814
456
21.1811
498
21.1808
471
21.1805
445
21.1801
467
21.1798
471
21.1795
450
21.1792
492
21.1789
510
21.1786
515
21.1782
446
21.1779
467
21.1776
472
21.1773
424
21.177
485
21.1766
469
21.1763
447
21.176
456
21.1757
509
21.1754
458
21.175
491
21.1747
432
21.1744
446
21.1741
458
21.1738
456
21.1734
503
21.1731
479
21.1728
489
21.1725
485
21.1722
483
21.1719
478
21.1715
466
21.1712
485
21.1709
507
21.1706
501
21.1703
494
21.1699
480
21.1696
505
21.1693
464
21.169
443
21.1687
479
21.1683
477
21.168
487
21.1677
490
21.1674
463
21.1671
460
21.1668
505
21.1664
485
21.1661
487
21.1658
510
21.1655
459
21.1652
473
21.1648
461
21.1645
522
21.1642
445
21.1639
454
21.1636
481
21.1632
454
21.1629
481
21.1626
491
21.1623
490
21.162
503
21.1617
472
21.1613
502
21.161
458
21.1607
460
21.1604
446
21.1601
439
21.1597
485
21.1594
470
21.1591
416
21.1588
482
21.1585
488
21.1581
470
21.1578
468
21.1575
466
21.1572
495
21.1569
466
21.1566
479
21.1562
477
21.1559
428
21.1556
456
21.1553
482
21.155
480
21.1546
465
21.1543
465
21.154
461
21.1537
450
21.1534
414
21.153
425
21.1527
399
21.1524
462
21.1521
456
21.1518
435
21.1514
449
21.1511
449
21.1508
432
21.1505
471
21.1502
457
21.1499
425
21.1495
448
21.1492
429
21.1489
440
21.1486
450
21.1483
460
21.1479
444
21.1476
442
21.1473
466
21.147
455
21.1467
433
21.1463
449
21.146
440
21.1457
452
21.1454
446
21.1451
453
21.1448
438
21.1444
418
21.1441
473
21.1438
426
21.1435
428
21.1432
457
21.1428
410
21.1425
435
21.1422
459
21.1419
449
21.1416
431
21.1412
416
21.1409
450
21.1406
418
21.1403
489
21.14
431
21.1397
439
21.1393
399
21.139
426
21.1387
410
21.1384
452
21.1381
428
21.1377
431
21.1374
461
21.1371
458
21.1368
420
21.1365
448
21.1361
412
21.1358
429
21.1355
400
21.1352
433
21.1349
462
21.1346
459
21.1342
404
21.1339
440
21.1336
456
21.1333
444
21.133
457
21.1326
427
21.1323
430
21.132
438
21.1317
436
21.1314
421
21.131
428
21.1307
438
21.1304
418
21.1301
442
21.1298
406
21.1295
397
21.1291
421
21.1288
404
21.1285
387
21.1282
428
21.1279
444
21.1275
446
21.1272
425
21.1269
415
21.1266
444
21.1263
459
21.1259
459
21.1256
461
21.1253
452
21.125
394
21.1247
463
21.1243
439
21.124
470
21.1237
409
21.1234
460
21.1231
450
21.1228
482
21.1224
409
21.1221
449
21.1218
442
21.1215
457
21.1212
444
21.1208
408
21.1205
426
21.1202
430
21.1199
466
21.1196
475
21.1192
473
21.1189
459
21.1186
482
21.1183
468
21.118
479
21.1177
514
21.1173
470
21.117
517
21.1167
529
21.1164
522
21.1161
521
21.1157
549
21.1154
563
21.1151
599
21.1148
524
21.1145
578
21.1141
621
21.1138
622
21.1135
646
21.1132
661
21.1129
668
21.1126
728
21.1122
752
21.1119
713
21.1116
787
21.1113
768
21.111
816
21.1106
808
21.1103
920
21.11
847
21.1097
953
21.1094
934
21.109
959
21.1087
1024
21.1084
998
21.1081
1097
21.1078
1128
21.1075
1164
21.1071
1178
21.1068
1253
21.1065
1366
21.1062
1383
21.1059
1416
21.1055
1447
21.1052
1584
21.1049
1580
21.1046
1657
21.1043
1536
21.1039
1642
21.1036
1672
21.1033
1670
21.103
1717
21.1027
1748
21.1024
1786
21.102
1828
21.1017
1731
21.1014
1773
21.1011
1626
21.1008
1611
21.1004
1559
21.1001
1523
21.0998
1535
21.0995
1528
21.0992
1523
21.0988
1478
21.0985
1487
21.0982
1347
21.0979
1397
21.0976
1388
21.0973
1440
21.0969
1385
21.0966
1550
21.0963
1536
21.096
1530
21.0957
1543
21.0953
1680
21.095
1668
21.0947
1741
21.0944
1736
21.0941
1763
21.0937
1785
21.0934
1823
21.0931
1870
21.0928
1967
21.0925
1869
21.0922
1944
21.0918
1883
21.0915
1970
21.0912
1839
21.0909
1847
21.0906
1711
21.0902
1617
21.0899
1663
21.0896
1602
21.0893
1498
21.089
1401
21.0886
1264
21.0883
1168
21.088
1164
21.0877
1011
21.0874
891
21.0871
839
21.0867
810
21.0864
733
21.0861
710
21.0858
629
21.0855
562
21.0851
557
21.0848
524
21.0845
470
21.0842
453
21.0839
412
21.0835
372
21.0832
391
21.0829
397
21.0826
347
21.0823
357
21.082
392
21.0816
357
21.0813
376
21.081
390
21.0807
338
21.0804
349
21.08
324
21.0797
337
21.0794
303
21.0791
355
21.0788
333
21.0784
331
21.0781
332
21.0778
350
21.0775
319
21.0772
316
21.0769
326
21.0765
300
21.0762
336
21.0759
305
21.0756
330
21.0753
335
21.0749
339
21.0746
304
21.0743
300
21.074
315
21.0737
326
21.0734
305
21.073
346
21.0727
315
21.0724
330
21.0721
310
21.0718
343
21.0714
309
21.0711
330
21.0708
304
21.0705
333
21.0702
337
21.0698
315
21.0695
311
21.0692
332
21.0689
325
21.0686
334
21.0683
315
21.0679
343
21.0676
294
21.0673
290
21.067
318
21.0667
300
21.0663
304
21.066
281
21.0657
291
21.0654
318
21.0651
294
21.0647
306
21.0644
334
21.0641
298
21.0638
321
21.0635
340
21.0632
309
21.0628
334
21.0625
323
21.0622
326
21.0619
315
21.0616
325
21.0612
309
21.0609
259
21.0606
336
21.0603
288
21.06
294
21.0596
271
21.0593
311
21.059
306
21.0587
301
21.0584
324
21.0581
330
21.0577
310
21.0574
309
21.0571
286
21.0568
295
21.0565
301
21.0561
309
21.0558
297
21.0555
335
21.0552
321
21.0549
302
21.0545
303
21.0542
282
21.0539
282
21.0536
305
21.0533
315
21.053
292
21.0526
304
21.0523
306
21.052
318
21.0517
317
21.0514
265
21.051
263
21.0507
298
21.0504
276
21.0501
300
21.0498
292
21.0495
276
21.0491
300
21.0488
283
21.0485
281
21.0482
316
21.0479
301
21.0475
264
21.0472
276
21.0469
305
21.0466
308
21.0463
286
21.0459
298
21.0456
314
21.0453
303
21.045
319
21.0447
307
21.0444
276
21.044
301
21.0437
286
21.0434
282
21.0431
296
21.0428
319
21.0424
300
21.0421
297
21.0418
318
21.0415
283
21.0412
300
21.0408
304
21.0405
295
21.0402
290
21.0399
295
21.0396
298
21.0393
309
21.0389
260
21.0386
303
21.0383
278
21.038
282
21.0377
285
21.0373
287
21.037
331
21.0367
284
21.0364
327
21.0361
308
21.0357
286
21.0354
304
21.0351
314
21.0348
306
21.0345
274
21.0342
274
21.0338
257
21.0335
312
21.0332
301
21.0329
300
21.0326
298
21.0322
309
21.0319
300
21.0316
286
21.0313
309
21.031
269
21.0307
303
21.0303
302
21.03
292
21.0297
281
21.0294
305
21.0291
294
21.0287
283
21.0284
295
21.0281
295
21.0278
288
21.0275
265
21.0271
271
21.0268
265
21.0265
279
21.0262
299
21.0259
290
21.0256
314
21.0252
295
21.0249
298
21.0246
290
21.0243
263
21.024
308
21.0236
290
21.0233
293
21.023
304
21.0227
287
21.0224
305
21.0221
313
21.0217
298
21.0214
297
21.0211
309
21.0208
299
21.0205
299
21.0201
294
21.0198
300
21.0195
305
21.0192
327
21.0189
301
21.0185
294
21.0182
274
21.0179
271
21.0176
261
21.0173
309
21.017
309
21.0166
292
21.0163
291
21.016
291
21.0157
294
21.0154
306
21.015
303
21.0147
313
21.0144
318
21.0141
295
21.0138
257
21.0134
326
21.0131
303
21.0128
314
21.0125
319
21.0122
281
21.0119
297
21.0115
313
21.0112
278
21.0109
Cr 2p 3
-0.8 V vs 1 bar O2
2024
12
22
0
0
0
0
11
Casa Info Follows
0
0
0
0
20241221_WB035_2_106_4_steps_300mV_010625.vms Dir:C:\Users\Stani\ownCloud\XPS\2024_12_21\BAEBS_02\
20241221_WB035_2.(sample: unk).(4, steps_300mV).(acq: unk)
( 0.028686 m , -0.000602 m , 0.169483 m ) Angle: 45.0062 degrees , -0.1 degrees
20241221_WB035_2
1
4
XPS
3
0
Al
1486.6
52.97
200
200
1e+037
1e+037
FAT
27
1e+037
4.433
1e+037
1e+037
1e+037
1e+037
1e+037
Cr
2p
-1
Kinetic Energy
eV
879.6
0.05
2
Intensity
d
Transmission
d
pulse counting
0.72
1
1e+037
1e+037
1e+037
1e+037
4
ESCAPE DEPTH TYPE
d
0
PHI_AtomicNumber
d
24
MFP Exponent
d
0
PROPAGATION_CONVERGED
d
1
1602
0
1
0
1
2853
24.0401
2758
24.0398
2685
24.0396
2832
24.0393
2812
24.039
2744
24.0387
2838
24.0384
2682
24.0381
2809
24.0378
2843
24.0375
2801
24.0372
2874
24.0369
2764
24.0366
2872
24.0364
2796
24.0361
2773
24.0358
2858
24.0355
2823
24.0352
2764
24.0349
2900
24.0346
2844
24.0343
2784
24.034
2762
24.0337
2853
24.0335
2699
24.0332
2792
24.0329
2754
24.0326
2805
24.0323
2824
24.032
2796
24.0317
2844
24.0314
2787
24.0311
2812
24.0308
2767
24.0306
2904
24.0303
2840
24.03
2832
24.0297
2792
24.0294
2851
24.0291
2784
24.0288
2835
24.0285
2872
24.0282
2797
24.0279
2804
24.0277
2814
24.0274
2701
24.0271
2772
24.0268
2774
24.0265
2795
24.0262
2787
24.0259
2838
24.0256
2792
24.0253
2750
24.025
2813
24.0247
2737
24.0245
2708
24.0242
2731
24.0239
2812
24.0236
2733
24.0233
2794
24.023
2858
24.0227
2758
24.0224
2708
24.0221
2855
24.0218
2823
24.0216
2747
24.0213
2683
24.021
2833
24.0207
2871
24.0204
2752
24.0201
2784
24.0198
2892
24.0195
2759
24.0192
2726
24.0189
2781
24.0186
2752
24.0184
2777
24.0181
2717
24.0178
2871
24.0175
2821
24.0172
2746
24.0169
2810
24.0166
2830
24.0163
2772
24.016
2788
24.0157
2806
24.0155
2813
24.0152
2842
24.0149
2771
24.0146
2729
24.0143
2710
24.014
2729
24.0137
2697
24.0134
2742
24.0131
2825
24.0128
2686
24.0125
2676
24.0123
2788
24.012
2832
24.0117
2782
24.0114
2779
24.0111
2920
24.0108
2743
24.0105
2804
24.0102
2881
24.0099
2825
24.0096
2938
24.0093
2874
24.0091
2768
24.0088
2803
24.0085
2842
24.0082
2819
24.0079
2864
24.0076
2802
24.0073
2784
24.007
2833
24.0067
2778
24.0064
2813
24.0061
2841
24.0059
2824
24.0056
2770
24.0053
2769
24.005
2922
24.0047
2828
24.0044
2859
24.0041
2850
24.0038
2859
24.0035
2807
24.0032
2795
24.0029
2824
24.0027
2875
24.0024
2812
24.0021
2854
24.0018
2784
24.0015
2775
24.0012
2816
24.0009
2861
24.0006
2847
24.0003
2835
24
2868
23.9997
2877
23.9995
2814
23.9992
2904
23.9989
2862
23.9986
2873
23.9983
2882
23.998
2919
23.9977
2823
23.9974
2840
23.9971
2883
23.9968
2880
23.9965
2849
23.9963
2947
23.996
2807
23.9957
2854
23.9954
2793
23.9951
2837
23.9948
2806
23.9945
2831
23.9942
2870
23.9939
2886
23.9936
2848
23.9933
2820
23.993
2894
23.9928
2808
23.9925
2837
23.9922
2900
23.9919
2876
23.9916
2925
23.9913
2877
23.991
2843
23.9907
2750
23.9904
2858
23.9901
2839
23.9898
2776
23.9896
2894
23.9893
2824
23.989
2989
23.9887
2866
23.9884
2889
23.9881
2851
23.9878
2931
23.9875
2890
23.9872
2878
23.9869
2939
23.9866
2872
23.9863
2901
23.9861
2826
23.9858
2883
23.9855
2796
23.9852
2894
23.9849
2861
23.9846
2934
23.9843
2732
23.984
2964
23.9837
2906
23.9834
2874
23.9831
2899
23.9829
2811
23.9826
2942
23.9823
2903
23.982
2905
23.9817
2949
23.9814
2902
23.9811
2768
23.9808
2888
23.9805
2876
23.9802
2815
23.9799
2872
23.9796
2903
23.9794
2848
23.9791
2840
23.9788
2876
23.9785
2879
23.9782
2806
23.9779
2872
23.9776
2861
23.9773
2903
23.977
2805
23.9767
2810
23.9764
2806
23.9761
2839
23.9759
2809
23.9756
2890
23.9753
2926
23.975
2875
23.9747
2805
23.9744
2841
23.9741
2893
23.9738
2753
23.9735
2899
23.9732
2874
23.9729
2913
23.9726
2873
23.9724
2896
23.9721
2894
23.9718
2767
23.9715
2732
23.9712
2884
23.9709
2883
23.9706
2815
23.9703
2817
23.97
2829
23.9697
2806
23.9694
2795
23.9691
2787
23.9689
2788
23.9686
2855
23.9683
2900
23.968
2745
23.9677
2844
23.9674
2858
23.9671
2917
23.9668
2870
23.9665
2837
23.9662
2865
23.9659
2795
23.9656
2897
23.9654
2781
23.9651
2730
23.9648
2812
23.9645
2754
23.9642
2851
23.9639
2796
23.9636
2911
23.9633
2870
23.963
2791
23.9627
2741
23.9624
2773
23.9621
2747
23.9618
2815
23.9616
2901
23.9613
2893
23.961
2881
23.9607
2755
23.9604
2820
23.9601
2854
23.9598
2738
23.9595
2878
23.9592
2841
23.9589
2867
23.9586
2843
23.9583
2698
23.9581
2822
23.9578
2844
23.9575
2862
23.9572
2839
23.9569
2802
23.9566
2828
23.9563
2930
23.956
2864
23.9557
2931
23.9554
2885
23.9551
2776
23.9548
2810
23.9545
2936
23.9543
2895
23.954
2900
23.9537
2795
23.9534
2889
23.9531
2793
23.9528
2845
23.9525
2910
23.9522
2746
23.9519
2824
23.9516
2822
23.9513
2787
23.951
2812
23.9507
2793
23.9505
2866
23.9502
2803
23.9499
2846
23.9496
2996
23.9493
2831
23.949
2874
23.9487
2850
23.9484
2940
23.9481
2894
23.9478
2826
23.9475
2887
23.9472
2833
23.9469
2947
23.9467
2854
23.9464
2847
23.9461
2980
23.9458
2957
23.9455
2866
23.9452
2957
23.9449
2851
23.9446
2958
23.9443
2981
23.944
2939
23.9437
2902
23.9434
2886
23.9431
2929
23.9429
2895
23.9426
2992
23.9423
2980
23.942
2905
23.9417
2878
23.9414
2967
23.9411
3063
23.9408
3029
23.9405
2964
23.9402
2913
23.9399
2993
23.9396
2965
23.9393
2985
23.9391
2980
23.9388
3033
23.9385
3078
23.9382
3051
23.9379
3209
23.9376
3078
23.9373
3046
23.937
3048
23.9367
3102
23.9364
2964
23.9361
3037
23.9358
3098
23.9355
3131
23.9352
3162
23.935
2998
23.9347
3075
23.9344
3091
23.9341
3100
23.9338
3120
23.9335
3104
23.9332
3149
23.9329
3130
23.9326
3047
23.9323
3086
23.932
3257
23.9317
3229
23.9314
3064
23.9311
3274
23.9309
3107
23.9306
3231
23.9303
3206
23.93
3198
23.9297
3136
23.9294
3206
23.9291
3221
23.9288
3324
23.9285
3301
23.9282
3173
23.9279
3344
23.9276
3256
23.9273
3318
23.9271
3249
23.9268
3277
23.9265
3239
23.9262
3385
23.9259
3311
23.9256
3255
23.9253
3416
23.925
3438
23.9247
3271
23.9244
3382
23.9241
3431
23.9238
3360
23.9235
3335
23.9232
3325
23.9229
3416
23.9227
3385
23.9224
3466
23.9221
3434
23.9218
3414
23.9215
3431
23.9212
3347
23.9209
3412
23.9206
3518
23.9203
3488
23.92
3509
23.9197
3549
23.9194
3634
23.9191
3545
23.9188
3630
23.9186
3519
23.9183
3569
23.918
3543
23.9177
3487
23.9174
3511
23.9171
3450
23.9168
3557
23.9165
3376
23.9162
3529
23.9159
3430
23.9156
3386
23.9153
3445
23.915
3368
23.9147
3443
23.9145
3402
23.9142
3294
23.9139
3328
23.9136
3346
23.9133
3300
23.913
3215
23.9127
3215
23.9124
3205
23.9121
3172
23.9118
3261
23.9115
3308
23.9112
3191
23.9109
3148
23.9106
3161
23.9103
3080
23.9101
3102
23.9098
3160
23.9095
3097
23.9092
2955
23.9089
3058
23.9086
3000
23.9083
3075
23.908
2987
23.9077
2946
23.9074
2953
23.9071
2964
23.9068
2931
23.9065
2944
23.9062
2848
23.9059
2849
23.9057
2868
23.9054
2852
23.9051
2941
23.9048
2819
23.9045
2871
23.9042
2894
23.9039
2916
23.9036
2857
23.9033
2874
23.903
2828
23.9027
2890
23.9024
2728
23.9021
2825
23.9018
2730
23.9015
2854
23.9013
2803
23.901
2852
23.9007
2784
23.9004
2788
23.9001
2769
23.8998
2829
23.8995
2803
23.8992
2857
23.8989
2784
23.8986
2801
23.8983
2843
23.898
2838
23.8977
2780
23.8974
2789
23.8971
2831
23.8969
2735
23.8966
2736
23.8963
2868
23.896
2744
23.8957
2763
23.8954
2790
23.8951
2839
23.8948
2812
23.8945
2754
23.8942
2871
23.8939
2774
23.8936
2872
23.8933
2833
23.893
2892
23.8927
2758
23.8924
2765
23.8922
2741
23.8919
2860
23.8916
2849
23.8913
2825
23.891
2830
23.8907
2694
23.8904
2843
23.8901
2735
23.8898
2789
23.8895
2797
23.8892
2888
23.8889
2802
23.8886
2813
23.8883
2805
23.888
2840
23.8877
2899
23.8875
2854
23.8872
2952
23.8869
2873
23.8866
2872
23.8863
2907
23.886
2841
23.8857
2837
23.8854
2900
23.8851
2878
23.8848
2934
23.8845
2985
23.8842
2918
23.8839
2985
23.8836
2959
23.8833
2863
23.883
2984
23.8828
2981
23.8825
2970
23.8822
2921
23.8819
3064
23.8816
3079
23.8813
3089
23.881
3063
23.8807
2903
23.8804
3085
23.8801
3091
23.8798
3093
23.8795
3100
23.8792
3042
23.8789
3025
23.8786
3060
23.8783
3165
23.878
3101
23.8778
3089
23.8775
3133
23.8772
3175
23.8769
3124
23.8766
3264
23.8763
3086
23.876
3265
23.8757
3172
23.8754
3255
23.8751
3237
23.8748
3298
23.8745
3246
23.8742
3346
23.8739
3301
23.8736
3239
23.8733
3468
23.873
3396
23.8728
3306
23.8725
3327
23.8722
3411
23.8719
3404
23.8716
3327
23.8713
3496
23.871
3428
23.8707
3477
23.8704
3418
23.8701
3405
23.8698
3513
23.8695
3397
23.8692
3461
23.8689
3598
23.8686
3516
23.8683
3609
23.868
3663
23.8678
3549
23.8675
3651
23.8672
3689
23.8669
3725
23.8666
3708
23.8663
3895
23.866
3795
23.8657
3820
23.8654
3790
23.8651
3978
23.8648
3938
23.8645
3913
23.8642
3988
23.8639
3960
23.8636
4050
23.8633
4011
23.863
3870
23.8628
4003
23.8625
3846
23.8622
3993
23.8619
3953
23.8616
3973
23.8613
3929
23.861
3812
23.8607
3875
23.8604
3791
23.8601
3886
23.8598
3776
23.8595
3913
23.8592
3829
23.8589
3798
23.8586
3832
23.8583
3878
23.858
3738
23.8577
3773
23.8575
3735
23.8572
3717
23.8569
3730
23.8566
3662
23.8563
3596
23.856
3577
23.8557
3612
23.8554
3442
23.8551
3422
23.8548
3341
23.8545
3336
23.8542
3207
23.8539
3191
23.8536
3129
23.8533
3059
23.853
2945
23.8527
2911
23.8524
2826
23.8521
2884
23.8519
2747
23.8516
2717
23.8513
2728
23.851
2700
23.8507
2719
23.8504
2683
23.8501
2672
23.8498
2625
23.8495
2574
23.8492
2581
23.8489
2582
23.8486
2567
23.8483
2555
23.848
2509
23.8477
2613
23.8474
2566
23.8471
2504
23.8468
2590
23.8466
2417
23.8463
2464
23.846
2588
23.8457
2404
23.8454
2528
23.8451
2509
23.8448
2525
23.8445
2523
23.8442
2441
23.8439
2508
23.8436
2477
23.8433
2532
23.843
2501
23.8427
2551
23.8424
2546
23.8421
2505
23.8418
2459
23.8415
2525
23.8412
2486
23.8409
2476
23.8407
2591
23.8404
2428
23.8401
2549
23.8398
2470
23.8395
2449
23.8392
2514
23.8389
2524
23.8386
2463
23.8383
2565
23.838
2535
23.8377
2478
23.8374
2507
23.8371
2518
23.8368
2559
23.8365
2517
23.8362
2573
23.8359
2590
23.8356
2516
23.8353
2532
23.8351
2488
23.8348
2536
23.8345
2550
23.8342
2644
23.8339
2557
23.8336
2514
23.8333
2529
23.833
2531
23.8327
2524
23.8324
2516
23.8321
2483
23.8318
2513
23.8315
2529
23.8312
2599
23.8309
2538
23.8306
2527
23.8303
2542
23.83
2463
23.8297
2543
23.8294
2391
23.8291
2503
23.8289
2556
23.8286
2578
23.8283
2609
23.828
2501
23.8277
2447
23.8274
2520
23.8271
2616
23.8268
2461
23.8265
2529
23.8262
2566
23.8259
2564
23.8256
2561
23.8253
2513
23.825
2470
23.8247
2502
23.8244
2510
23.8241
2483
23.8238
2528
23.8235
2466
23.8232
2457
23.823
2566
23.8227
2525
23.8224
2464
23.8221
2551
23.8218
2486
23.8215
2396
23.8212
2483
23.8209
2521
23.8206
2611
23.8203
2468
23.82
2500
23.8197
2426
23.8194
2641
23.8191
2524
23.8188
2490
23.8185
2533
23.8182
2562
23.8179
2496
23.8176
2511
23.8173
2487
23.817
2476
23.8167
2594
23.8165
2521
23.8162
2559
23.8159
2554
23.8156
2642
23.8153
2672
23.815
2526
23.8147
2522
23.8144
2579
23.8141
2462
23.8138
2490
23.8135
2553
23.8132
2537
23.8129
2514
23.8126
2569
23.8123
2557
23.812
2623
23.8117
2596
23.8114
2485
23.8111
2574
23.8108
2558
23.8105
2483
23.8102
2662
23.81
2557
23.8097
2583
23.8094
2622
23.8091
2541
23.8088
2493
23.8085
2507
23.8082
2584
23.8079
2456
23.8076
2614
23.8073
2507
23.807
2570
23.8067
2524
23.8064
2611
23.8061
2576
23.8058
O 1s 4
-0.8 V vs 1 bar O2
2024
12
22
0
0
0
0
11
Casa Info Follows
0
0
0
0
[truncated: 2,709,682 more chars]
